# Supplementary material for: Characterization of a Bayesian genetic clustering algorithm based on a Dirichlet process prior and comparison among Bayesian clustering methods
Source: BMC Bioinformatics. 2011 Jun 28;12:263. doi: 10.1186/1471-2105-12-263 (PMC3161044; doi:10.1186/1471-2105-12-263)
Supplement: Additional file 1 — An R function for agglomerative hierarchical clustering. This performs agglomerative hierarchical clustering based on the results of DPART. [file 1471-2105-12-263-S1.ZIP]

Archive with 1 entries (1 files):
- Additional file 1/procdpart.R
