# Supplementary material for: Characterization of a Bayesian genetic clustering algorithm based on a Dirichlet process prior and comparison among Bayesian clustering methods
Source: BMC Bioinformatics. 2011 Jun 28;12:263. doi: 10.1186/1471-2105-12-263 (PMC3161044; doi:10.1186/1471-2105-12-263)
Supplement: Additional file 1 — An R function for agglomerative hierarchical clustering. This performs agglomerative hierarchical clustering based on the results of DPART. [file 1471-2105-12-263-S1.ZIP › Additional file 1/procdpart.R]

procdpart <- function ( Coaprobfile, Ni, Nc=FALSE, Needlabels=FALSE ) {

	# "Coaprobfile" is the name of the co-assignment probabilities file generated by DPART. 

		# Agglomerative hierarchical clustering is performed from these probabilities.

	# "Ni" is the number of individuals

	# This function cuts the tree into "Nc" clusters and outputs the labels of clusters that individuals belong to.

		# When "Nc" is FALSE, the labels of clusters are not output.

	# If individual numbers are needed in the tree, "Needlabels" is TRUE. If not, "Needlabels" is FALSE.

		Coaprob <- as.matrix( read.table ( Coaprobfile, skip=2 ) )
		Coaprob <- Coaprob [,3]
		Labels <- 1:Ni

		Coaprob <- 1 - Coaprob
		class ( Coaprob ) <- "dist"
		attr ( Coaprob, "Size" ) <- Ni
		attr ( Coaprob, "Labels" ) <- Labels

	#Agglomerative hierarchical clustering
    		hc <- hclust ( Coaprob, "complete" )

		Width <- floor( Ni / 10 )
		if ( Ni < 70 )
			Width <- 7

	#Dendrogram
		pdf ( paste ( Coaprobfile, ".pdf", sep="" ), width=Width )
			if ( Needlabels ) { 
				plot ( hc, hang=-1, lwd=2, main=Coaprobfile, ylab="1 - co-assignment prob.", xlab="" ) 
			} else { 
				plot ( hc, hang=-1, lwd=2, labels=FALSE, main=Coaprobfile, ylab="1 - co-assignment prob.", xlab="" ) 
			}
        	dev.off ()

	#Cut the tree
		if ( Nc != FALSE ) {
			Ct <- cutree ( hc, k = Nc )
			write ( c("Indi.number", "Clus.number"), paste ( Coaprobfile, "_membership_K=", Nc, ".txt", sep=""), nc=2)	
			write ( rbind (1:Ni, Ct), paste ( Coaprobfile, "_membership_K=", Nc, ".txt", sep=""), nc=2, append=TRUE )
		}

	#Order in the tree
    		write ( c("From L to R", "Indi.number"), paste ( Coaprobfile, "_order.txt", sep=""), nc=2)
    		write ( rbind (1:Ni, Labels [ hc$order ]), paste ( Coaprobfile, "_order.txt", sep=""), nc=2, append=TRUE )


 
}


            
