# Supplementary material for: Characterization of a Bayesian genetic clustering algorithm based on a Dirichlet process prior and comparison among Bayesian clustering methods
Source: BMC Bioinformatics. 2011 Jun 28;12:263. doi: 10.1186/1471-2105-12-263 (PMC3161044; doi:10.1186/1471-2105-12-263)
Supplement: Additional file 5 — Source code. This is the source code of DPART. [file 1471-2105-12-263-S5.ZIP]

Archive with 1 entries (1 files):
- Additional file 5/DPART.c
