# Supplementary material for: Characterization of a Bayesian genetic clustering algorithm based on a Dirichlet process prior and comparison among Bayesian clustering methods
Source: BMC Bioinformatics. 2011 Jun 28;12:263. doi: 10.1186/1471-2105-12-263 (PMC3161044; doi:10.1186/1471-2105-12-263)
Supplement: Additional file 5 — Source code. This is the source code of DPART. [file 1471-2105-12-263-S5.ZIP › Additional file 5/DPART.c]

#include <stdio.h>
#include <stdlib.h>
#include <time.h>
#include <math.h>
#include <string.h>
#include "DPART.h"


/* DPART

  This code can be compiled on Windows, but has not been compiled on any other platforms */ 


/* Fixed values */
#define Ver "06"										/* version of this program */
#define	parafilename  "DPART_parameters.txt"			/* name of the parameter file */
#define inputfilenames	  "DPART_inputfiles.txt"	/* inputfile names */
#define	Mfn  51											/* max length of the input data file name */
#define	Maxalleleinput  999						/* max allele in the input data file */
#define	Missingalleleinput -9					/* missing alleles in the input data file (should be negative) */ 
#define	Nw 10									/* number of windows to output the frequency of the acceptance rate of the SAMS sampler */


/* Parameters not included in the parameter file */
#define	seed -1								/* random seed. Use time when -1 */

#define	SAMSfreq 4							/* frequency of the SAMS sampler */
#define Gibbsfreq 1							/* frequency of the Gibbs sampler */

#define Shape 1.0							/* shape of the gamma prior for Alpha */
#define Scale 1.0							/* scale of the gamma prior for Alpha. E[Alpha] = Shape / Scale, V[Alpha] = Shape / Scale^2 */
#define Sdforalpha 0.02						/* Sd of the proposal distribution of Alpha */

#define Lambdalim 10.0						/* Upper limit of the uniform prior of Lambda, U (0.0, Lambdalim) */
#define	Sdforlambda 0.02					/* Sd of the propsal ditribution of Lambda */


/* Values defined by the parameter file*/
int			Ninput;					/* number of input files */
int			Ploidy;					/* ploidy level. only 1 or 2 is allowed */
int			Ni;						/* number of individuals */
int			Nl;						/* number of loci */
double		Alpha;					/* value of the mass parameter for dirichlet process mixture model.
									   When Alpha = 0, Alpha is estimated */
double		Lambda;					/* value of the hyperparameter for the prior distribution of allele frequencies.
									   When Lambda = 0, A unique value of Lambda is estimated for each locus. 
									   When Lambda = -1, A single value of Lambda is estimated for all loci.
									   When Lambda = -2, Lambda is fixed to 1/Jl where Jl is the number of alleles at locus l. */
int			Burnin;					/* length of bunrnin */
int			Ite;					/* length of iterations after burnin */
int			Thi;					/* thninng. the number of samples is Ite/Thi */
int			Run;					/* number of runs of analysis */     
int			Meanpartcal;			/* determine whether calculate the mean partition */
                           
char		Labeltemp[Mfn];


/* Input and output files */
FILE		*fp;
char		*Input, *Output;

/* Used random seed*/
int			usedseed;

/* Generic use */
int			ii, jj, kk, mm, max, locus, allele, ind, pop, aupop, *pointer;
double		sum, temp;
int			file, run, mcmc;

/* Positions in arrays. */
int			Pos, Pos2, Pos3, Pos4, Pos5; 

/* Ploidy * Nl, Nl * Missingallele */
int			PN, NM;

/* Data */
int			*Xi;							/* Genotype data (obserbed data) */
int			*Missing;						/* missing genotypes in Xi */
int			*Maxallele;						/* max allele of each locus */
int			Maxal;							/* max allele over all loci */
int			Missingallele;					/* missing allele in Xi */
int			Xcheck;							/* for inputfile check */

/* Number of populations */
int		Inik;							/* Initial number of populations in the cold chain */
int     Currk;							/* number of populations in the current state */
int		Newk;							/* number of populations in the proposed state */

/* Estimated parametars */
int		*Zi;							/* populations where individuals belong */
int		*meanPart;						/* mean partition */
double	*Coaprob;						/* co-assignment probabilities */
int		*Nic;							/* number of individuals in each population */
int		*Count;									/* allele count at each locus in each population */

/* Hyperparametars */
double	EsAlpha;						/* estimated mass parameter of the dirichlet process prior */
double	*EsLambda;						/* estimated Lambda */

/* Sampling */
int		Startsamp;						/* iteration where sampling starts*/
int		Nswb;							/* number of samples */
int		*sampledZ;						/* sampled Zi */
double	meanAlpha;						/* mean Alpha */
double	*meanLambda;					/* average Lambda */

/* auxiliary objects */
int		*Nica;							/* used when update Nic */
int		*Counta;						/* used when update Count */

/* Metropolis-Hastings probability */
double	MHprob;

/* For the SAMS sampler */
int		i;								/* selected individual in SAMS sampling */
int		j;								/* selected individual in SAMS sampling */
int		Si;								/* population where i belong  */
int		Sj;								/* population where j belongs */
int		Niss[2];						/* number of individuals in Si and Sj */
int		*propZ;							/* proposal of Zi */

/* Acceptance rate */
int		*Acsplit;						/* record how many times split is accepted in the cold chain */ 
int		*Acmerge;						/* record how many times split is proposed in the cold chain */
int     *Ocsplit;						/* record how many times merge is accepted in the cold chain */
int     *Ocmerge;						/* record how many times merge is proposed in the cold chain */                
int     Sw;								/* size of window which records the acceptance rate. calculated as (Burnin + Ite) / Nw */ 

/* SAMSfreq + Gibbsfreq */
int     SG;


/* main --------------------------------------------------------------------------------------------------------------------------*/
int main (void)
{
	/* Start message */
	putchar ('\n');
	printf ( "-------------------------------------------------\n");
	printf ( "                DPART ver%s\n", Ver);
	printf ( "-------------------------------------------------\n");
	putchar ('\n');

    /* Open the parameter file */
    if ( ( fp = fopen( parafilename, "r" ) ) == NULL )
	{
	   	printf("can not open %s\n", parafilename );
		   return (0);
	}
   	else 
	{
		fscanf (fp, "%s%d", Labeltemp, &Ninput);
	    fscanf (fp, "%s%d", Labeltemp, &Ploidy);
	    fscanf (fp, "%s%d", Labeltemp, &Ni);
	    fscanf (fp, "%s%d", Labeltemp, &Nl);
		fscanf (fp, "%s%lf", Labeltemp, &Alpha);
		fscanf (fp, "%s%lf", Labeltemp, &Lambda);
		fscanf (fp, "%s%d", Labeltemp, &Burnin);
        fscanf (fp, "%s%d", Labeltemp, &Ite);
		fscanf (fp, "%s%d", Labeltemp, &Thi);
		fscanf (fp, "%s%d", Labeltemp, &Run);
		fscanf (fp, "%s%d", Labeltemp, &Meanpartcal);

	    /* print the parameters */
		putchar ('\n');
        printf ( "Ninput : %d\n", Ninput);
        printf ( "Ploidy : %d\n", Ploidy);
        printf ( "Ni : %d\n", Ni);
        printf ( "Nl : %d\n", Nl);
		printf ( "Alpha : %f\n", Alpha);
		printf ( "Lambda : %f\n", Lambda);
		printf ( "Burnin : %d\n", Burnin);
		printf ( "Iterations : %d\n", Ite);
		printf ( "Thinning : %d\n", Thi);
		printf ( "Run : %d\n", Run);
		printf ( "Meanpartcal : %d\n", Meanpartcal);
	    putchar ('\n');

		printf ( "Total length of MCMC iterations is %d\n", Burnin + Ite );
		printf ( "The number of MCMC samples is %d\n", Ite/Thi );
	    putchar ('\n');

        fclose (fp);
	}

    /* Check the parameter values */
	if ( Ploidy != 1 && Ploidy != 2 ) { printf ( "Ploidy error. only 1 or 2 is allowed\n" ); return (0);}

	if ( Alpha < 0 ) { printf ( "Alpha should be >= 0\n" ); return(0); }

	if ( Lambda < 0 && Lambda != -1 && Lambda != -2 ) { printf ( "Lambda should be either -1, -2, or >=0\n" ); return (0); }


	for ( file=0; file<Ninput; file++ )
	{

		/* Open the input data file */
		if ( ( fp = fopen( inputfilenames, "r" ) ) == NULL )
		{
	   		printf("can not open %s\n", inputfilenames );
			return (0);
		}
   		else 
		{
			
			Input = malloc ( sizeof ( char ) * (Mfn + 4) ); if(Input==NULL) alert();
			for ( ii=0; ii<file; ii++ )
				fscanf (fp, "%s", Labeltemp);
			fscanf (fp, "%s", Input);

			fclose (fp);

			if ( ( fp = fopen ( Input, "r" ) ) == NULL )
			{
				printf ("can not open %s\n", Input); free (Input);
				return (0);
			}
			else
			{

    			jj = Ni * Nl * Ploidy;		
				Xi = calloc (jj, sizeof ( int ) );      if(Xi==NULL) alert();
				for ( ii=0; ii<jj; ii++)
				{
					fscanf ( fp, "%d", &Xi[ii] );

					if ( Xi[ii] > Maxalleleinput )
					{
						printf ( "Errors in %s\n", Input );
						printf ( "Allele labels > %d are not allowed\n", Maxalleleinput );
						putchar ( '\n' ); return (0);
					}

					if ( Xi[ii] <= 0 && Xi[ii] != Missingalleleinput )
					{
						printf ( "Errors in %s\n", Input );
	    				printf ( "The number of allele copies in the input data file may be less than %d * %d * %d\n", Ni, Nl, Ploidy );
						printf ( "or irregular allele labels may be included\n" );
						printf ( "Note that missing genotypes should be represented by %d\n", Missingalleleinput );

						putchar ('\n'); return (0);
					}
				}

				/* Check the input data */
				fscanf ( fp, "%d", &Xcheck );
				if ( Xcheck != 0 )
				{
					printf ( "Errors in %s\n", Input );
    				printf ( "The number of allele copies in the input data file is more than %d * %d * %d\n", Ni, Nl, Ploidy );
    				putchar ( '\n' ); return (0);
				}

				fclose (fp);

				/* Initialize the seed */
				usedseed = Randomize ( seed );
				ix = ( rand()%30000 ) + 1;
				iy = ( rand()%30000 ) + 1;
				iz = ( rand()%30000 ) + 1;
			
				/* Output the parameters */
				Output = malloc ( sizeof ( char ) * (Mfn + 20) ); if(Output==NULL) alert();
				sprintf ( Output, "%s_%s", Input, "parameters.txt" );

				fp = fopen ( Output, "w" );
				fprintf ( fp, "DPART ver %s\n", Ver );
				fprintf ( fp, "\n" );
				fprintf ( fp, "Inputfile : %s\n", Input );
				fprintf ( fp, "Ploidy : %d\n", Ploidy );
				fprintf ( fp, "Ni : %d\n", Ni );
				fprintf ( fp, "Nl : %d\n", Nl );
				fprintf ( fp, "Alpha : %f\n", Alpha );
				fprintf ( fp, "Lambda : %f\n", Lambda );
    			fprintf ( fp, "Burnin: %d\n", Burnin);
    			fprintf ( fp, "Iterations : %d\n", Ite );
    			fprintf ( fp, "Thinning : %d\n", Thi );
    			fprintf ( fp, "Run : %d\n", Run );
    			fprintf ( fp, "Meanpartcal : %d\n", Meanpartcal );
				fprintf ( fp, "Random seed : %d\n", usedseed );
				fprintf ( fp, "SAMSfreq : %d\n", SAMSfreq );
				fprintf ( fp, "Gibbsfreq : %d\n", Gibbsfreq );

				if ( Alpha == 0.0)
				{
					fprintf ( fp, "Shape : %f\n", Shape );
					fprintf ( fp, "Scale : %f\n", Scale );
					fprintf ( fp, "Sdforalpha : %f\n", Sdforalpha );
				}

				if ( Lambda == 0.0)
				{
					fprintf ( fp, "Lambdalimit : %f\n", Lambdalim );	
					fprintf ( fp, "Sdforlambda : %f\n", Sdforlambda);
				}

    			fclose (fp);
				free (Output);

    			/* Convert the Input data file */
				Convert ( Xi, Maxalleleinput, Nl, Ni, Ploidy );

				/* Max allele in each locus and over loci*/
				Maxal = 0;
    			Maxallele = malloc ( sizeof ( int ) * Nl ); if (Maxallele == NULL ) alert();

				for ( locus=0; locus<Nl; locus++ )
					for ( allele=Ploidy*locus; allele<=(Ploidy*locus+Ploidy-1); allele++ )
						for ( ind=0; ind<Ni; ind++ )
							if ( Xi [ind * Nl * Ploidy + allele] > Maxallele [locus] )
							{
    							Maxallele [locus] = Xi [ind * Nl * Ploidy + allele];
    							if ( Maxallele [locus] > Maxal )
    								Maxal = Maxallele [locus];
							}

				/* Convert missing alleles into Missingallele */
				Missingallele = Maxal + 1;

				for ( locus=0; locus<Nl; locus++ )
					for ( allele=Ploidy*locus; allele<=(Ploidy*locus+Ploidy-1); allele++ )
						for ( ind=0; ind<Ni; ind++ )
							if ( Xi [ind * Nl * Ploidy + allele] == Missingalleleinput )
								Xi [ind * Nl * Ploidy + allele] = Missingallele;

				/* Missing genotypes in Xi */
				Missing = calloc ( Ni * Nl, sizeof ( int ) ); if(Missing==NULL) alert();

				for ( ind=0; ind<Ni; ind++ )
					for ( locus=0; locus<Nl; locus++ )
						if ( Xi [ Ploidy * Nl * ind +  Ploidy * locus ] == Xi [ Ploidy * Nl * ind + Ploidy * locus + Ploidy - 1 ] )
							if ( Xi [ Ploidy * Nl * ind +  Ploidy * locus ] == Missingallele )
								Missing [ Nl * ind + locus ] = 1;
 
				/* Iteration that begin sampling parameters */
				Startsamp = ( Burnin / Thi ) * Thi + Thi;

				/* Number of sampled iterations */
    			Nswb = ( Burnin + Ite ) / Thi - Burnin / Thi;

    			/* Window size to record the acceptance of split and merge in the SAMS sampler */
    			Sw = (Burnin + Ite) / Nw;
				if ( (Burnin + Ite) % Nw > 0 ) Sw++;

				/* Sum of SAMSfreq and Gibbsfreq */
				SG = SAMSfreq + Gibbsfreq;

				/* Ploidy * Nl and Nl * Missingallele */
				PN = Ploidy * Nl;
				NM = Nl * Missingallele;

				printf ( "-------------------------------------------------\n");
				printf ( "Analysis starts; %s\n", Input );
				putchar ('\n');

   				/* Run analyses */
   				for ( run=1; run<=Run; run++ )
				{
					printf ( "Run %d\n", run );
					putchar ('\n');

					/* Initialize Alpha */
					if ( Alpha == 0.0 ) { EsAlpha = Shape / Scale;} else { EsAlpha = Alpha; }

					/* Initialize Lambda */
					EsLambda = calloc ( Nl, sizeof ( double ) );		if(EsLambda==NULL) alert();
					for ( locus=0; locus<Nl; locus++ )
					{
						if ( Lambda > 0 )
							EsLambda [locus] = Lambda;
						if ( Lambda == -1 || Lambda == 0 )
							EsLambda [locus] = 1.0;
						if ( Lambda == -2 )
							EsLambda [locus] = 1.0/ (double) Maxallele[locus];
					}

					/* Initialize Z and Nic */
					Zi = calloc ( Ni, sizeof ( int ) );                     if(Zi==NULL) alert();
					Inik = InitializeZ ( Zi, Ni, EsAlpha);
					Currk = Inik;

					Nic = calloc ( Currk, sizeof ( int ) );					if(Nic==NULL) alert();
					for ( ii=0; ii<Ni; ii++ ){ Nic [ Zi [ii] ] ++; }

					sampledZ = malloc ( sizeof ( int ) * ( Ni * Nswb ) );   if(sampledZ==NULL) alert();

					if ( SAMSfreq > 0 )
					{
						Acsplit = calloc ( Nw, sizeof ( int ) );             if(Acsplit==NULL) alert();
						Acmerge = calloc ( Nw, sizeof ( int ) );             if(Acmerge==NULL) alert();
						Ocsplit = calloc ( Nw, sizeof ( int ) );             if(Ocsplit==NULL) alert();
						Ocmerge = calloc ( Nw, sizeof ( int ) );             if(Ocmerge==NULL) alert();
					}

					if( Alpha == 0.0 )
					{
						meanAlpha = 0.0;
					}

					if( Lambda == 0.0 )
					{
						meanLambda = calloc ( Nl, sizeof ( double ));   if(meanLambda==NULL) alert();
					}

					if( Lambda == -1 )
					{
						meanLambda = calloc ( 1, sizeof ( double ));	if(meanLambda==NULL) alert();
					}


					/* Count number of allele copies */
					Count = calloc ( Currk * NM, sizeof ( int ) );			if(Count==NULL) alert();
					for ( ind=0; ind<Ni; ind++ )
					{
						for ( locus=0; locus<Nl; locus++ )
						{
							Count [ Zi [ ind ] * NM + locus * Missingallele + Xi [ ind * PN + Ploidy * locus ] - 1] ++;
							if ( Ploidy == 2)
								Count [ Zi [ ind ] * NM + locus * Missingallele + Xi [ ind * PN + Ploidy * locus + 1 ] - 1] ++;
						}
					}

					printf ( "MCMC starts\n" );
					printf ( "-------------------------------------------------\n");
					putchar ('\n');

					/* MCMC iterations start */
					for ( mcmc=1; mcmc<=(Burnin+Ite); mcmc++ )
					{

						/* Print mcmc */
						if ( mcmc % 500 == 0 )
						{
							printf ( "%d\n", mcmc);
							putchar ('\n');
						}

						if ( ( mcmc - 1 ) % SG < SAMSfreq )
						{
							/* use SAMS sampler */

							/* Select two individuals, i and j */
							i = RandomInteger ( 0, Ni - 1 );
							while (1) {
							j = RandomInteger ( 0, Ni - 1 );
								if ( j != i ) break;
							}

		        			if ( Zi[i] == Zi[j] )    /* split */
							{

								Ocsplit [ (mcmc-1)/Sw ] += 1;

			        			propZ = malloc ( sizeof ( int ) * Ni ); if(propZ==NULL) alert();  /* proposal of Zi */
		    	    			for ( ind=0; ind<Ni; ind++ )
		    	    				propZ [ind] = Zi [ind];

			        			propZ [i] = Currk;

								MHprob = SAMSsplit ( Ni, Nl, Maxallele, Missingallele, Xi, Missing, EsLambda, Zi, i, j, Currk, Niss, Nic, propZ, EsAlpha, Ploidy );

								if ( MHprob > log( rnd( ) ) )
								{

					     			Newk = Currk + 1;

					     			/* update Nic */
									kk = sizeof ( int ) * Currk;
				        			Nica = malloc ( kk ); if(Nica==NULL) alert();
									memcpy ( Nica, Nic, kk );
									free (Nic);  
									Nic = malloc ( sizeof ( int ) * Newk ); 
									if (Nic==NULL) alert();
									memcpy ( Nic, Nica, kk );

				        			Nic [ Zi[j] ] = Niss [1];
				        			Nic [ Currk ] = Niss [0];

					     			free ( Nica );

									/* update Zi */
				    	   			for ( ind=0; ind<Ni; ind++ )
					     				Zi [ind] = propZ[ind];
 
									/* update Currk */
									Currk += 1;

									/* update Count */
									free ( Count ); 
									Count = calloc ( Currk * NM, sizeof ( int ) ); if(Count==NULL) alert();
									for ( ind=0; ind<Ni; ind++ )
									{
										for ( locus=0; locus<Nl; locus++ )
										{
											Count [ Zi [ ind ] * NM + locus * Missingallele + Xi [ ind * PN + Ploidy * locus ] - 1] ++;
											if ( Ploidy == 2 )
												Count [ Zi [ ind ] * NM + locus * Missingallele + Xi [ ind * PN + Ploidy * locus + 1 ] - 1] ++;
										}
									}

									/* record */
									Acsplit [ (mcmc-1)/Sw ] += 1;

								}     /* end of if ( MHprob >... ) */

								free(propZ);
  
							}                /* end of split */
							else             /* merge */
							{

								Ocmerge [ (mcmc-1)/Sw ] += 1;

				    			MHprob = SAMSmerge ( Ni, Nl, Maxallele, Missingallele, Xi, Missing, EsLambda, Zi, i, j, Niss, Nic, EsAlpha, Ploidy );

								if ( MHprob > log( rnd( ) ) )
								{
									Newk = Currk - 1;
				    				Si = Zi[i];
				    				Sj = Zi[j];

				    				/* update Nic */
									kk = sizeof ( int ) * Currk;
				        			Nica = malloc ( kk ); if(Nica==NULL) alert();
									memcpy ( Nica, Nic, kk );
				        			Nica [Sj] += Nic [Si];
									free (Nic);  
									Nic = malloc ( sizeof ( int ) * Newk ); if (Nic==NULL) alert();
			
				        			for ( pop=0; pop<Currk; pop++ )
									{
				        				if (pop <  Si) Nic [pop] = Nica [pop];
			        					if (pop >  Si) Nic [pop-1] = Nica [pop];
									}

				        			free ( Nica );

				        			/* update Zi */
									for ( ind=0; ind<Ni; ind++ )
									{
				        				if ( Zi[ind] == Si )
					        				Zi [ind] = Sj;
					        			if ( Zi[ind] > Si )
					     					Zi [ind ] -= 1;
									}

									/* update Currk */
									Currk -= 1;

									/* update Count */
									free ( Count ); 
									Count = calloc ( Currk * NM, sizeof ( int ) ); if(Count==NULL) alert();

									for ( ind=0; ind<Ni; ind++ )
									{
										for ( locus=0; locus<Nl; locus++ )
										{
											Count [ Zi [ ind ] * NM + locus * Missingallele + Xi [ ind * PN + Ploidy * locus ] - 1] ++;
											if ( Ploidy == 2 )
												Count [ Zi [ ind ] * NM + locus * Missingallele + Xi [ ind * PN + Ploidy * locus + 1 ] - 1] ++;
										}
									}

									/* record */
									Acmerge [ (mcmc-1)/Sw ] += 1;

								}   /* end of if ( MHprob >... ) */

							}		/* end of merge */


						}				/* end of if ( mcmc - 1 ) % SG < SAMSfreq*/
						else
						{

							/* perform Gibbs sampling */


    						/* Update Zi in each ind. */
		     				for ( ind=0; ind<Ni; ind++ )
							{
			        			/* remove ind from Nic */
								Nic [ Zi [ ind ] ] -= 1;

				    			/* remove alleles of ind from Count */
								for ( locus=0; locus<Nl; locus++ )
								{
									Count [ Zi [ ind ] * NM + locus * Missingallele + Xi [ ind * PN + Ploidy * locus ] - 1] --;
									if ( Ploidy == 2 )
										Count [ Zi [ ind ] * NM + locus * Missingallele + Xi [ ind * PN + Ploidy * locus + 1 ] - 1] --;
								}

				    			/* assign ind */
								if ( Nic [ Zi [ ind ] ] > 0 )             /* in the case where ind is not a singleton */
								{

				    				ii = GibbsNotSingle ( ind, Currk, Xi, Nl, Count, Missingallele, Missing, Maxallele, EsLambda, Nic, EsAlpha, Ploidy, PN, NM );

									if ( ii < Currk )
									{
					    				/* printf ("1 ");*/

					    				Zi [ ind ] = ii; Nic [ ii ] += 1;
										for ( locus=0; locus<Nl; locus++ )
										{
											Count [ Zi [ ind ] * NM + locus * Missingallele + Xi [ ind * PN + Ploidy * locus ] - 1] ++;
											if ( Ploidy == 2)
												Count [ Zi [ ind ] * NM + locus * Missingallele + Xi [ ind * PN + Ploidy * locus + 1 ] - 1] ++;
										}
									}
									else             
									{
										/* printf ("2 ");*/

										/* generate a new population */
										Newk = Currk + 1;
										Zi [ ind ] = (Newk - 1);
											
										/* Copy Nic */
										kk = sizeof ( int ) * Currk;
										Nica = malloc ( kk ); if(Nica==NULL) alert();
										memcpy ( Nica, Nic, kk );

										free (Nic);  
										Nic = malloc ( sizeof ( int ) * Newk ); if (Nic==NULL) alert();
										memcpy ( Nic, Nica, kk );
						    			Nic [ Currk ] = 1;

										/* Copy Count */
										kk = sizeof ( int ) * ( Currk * NM );
										Counta = malloc ( kk ); if(Counta==NULL) alert();
										memcpy ( Counta, Count, kk );

										free ( Count ); 
										Count = calloc ( Newk * NM, sizeof ( int ) ); if(Count==NULL) alert();
										memcpy ( Count, Counta, kk );
								
										for ( locus=0; locus<Nl; locus++ )
										{
			                       			Count [ Currk * NM + locus * Missingallele + Xi [ ind * PN + Ploidy * locus ] - 1] ++;
											if ( Ploidy == 2 )
												Count [ Currk * NM + locus * Missingallele + Xi [ ind * PN + Ploidy * locus + 1 ] - 1] ++;
										}

						    			/* Update Currk */
										Currk = Newk;

										/* Free auxiliary parameters */
										free(Nica); free(Counta);
 
									}    /* end of if ( ii<Currk ) */
								}
								else
								{        /* in the case where ind is a singleton */

					    			ii = GibbsSingle ( ind, Currk, Xi, Nl, Zi, Count, Missingallele, Missing, Maxallele, EsLambda, Nic, EsAlpha, Ploidy, PN, NM );

									if ( ii == Zi[ind] )
									{
										/* printf ("3 ");*/

										Nic [ ii ] += 1;
										for ( locus=0; locus<Nl; locus++ )
										{
											Count [ Zi [ ind ] * NM + locus * Missingallele + Xi [ ind * PN + Ploidy * locus ] - 1] ++;
											if ( Ploidy == 2 )
												Count [ Zi [ ind ] * NM + locus * Missingallele + Xi [ ind * PN + Ploidy * locus + 1 ] - 1] ++;
										}
									}
									else             
									{
										/* printf ("4 ");*/

										/* delete one population */
										Newk = Currk - 1;

						    			/* Update Nic */
						    			Nic [ ii ] ++;
											
										/* Copy Nic */
										kk = sizeof ( int ) * Currk;
										Nica = malloc ( kk ); if(Nica==NULL) alert();
										memcpy ( Nica, Nic, kk );
										free (Nic);  
										Nic = malloc ( sizeof ( int ) * Newk ); if (Nic==NULL) alert();

										for ( pop=0; pop<Currk; pop++ )
										{
						    				if ( pop < Zi[ind] )
						            			Nic [ pop ] = Nica [ pop ];
							    			if ( pop > Zi[ind] )
							    				Nic [ pop - 1] = Nica [ pop ];
										}

										/* Update Count */
										for ( locus=0; locus<Nl; locus++ )
										{
											Count [ ii * NM + locus * Missingallele + Xi [ ind * PN + Ploidy * locus ] - 1] ++;
											if ( Ploidy == 2 )
												Count [ ii * NM + locus * Missingallele + Xi [ ind * PN + Ploidy * locus + 1 ] - 1] ++;
										}

										/* Copy Count */
										kk = sizeof ( int ) * ( Currk * NM );
										Counta = malloc ( kk ); if(Counta==NULL) alert();
										memcpy ( Counta, Count, kk );

										free ( Count ); 
										Count = calloc ( Newk * NM, sizeof ( int ) ); if(Count==NULL) alert();

										for ( pop=0; pop<Currk; pop++ )
										{
							    			if ( pop < Zi[ind] )
											{
							        			for ( locus=0; locus<Nl; locus++ )
							    		   			for ( allele=0; allele<Missingallele; allele++ )
								    	    			Count [ pop * NM + locus * Missingallele + allele ]
								    		   			= Counta [ pop * NM + locus * Missingallele + allele ];	
											}
								   			if ( pop > Zi[ind] )
											{
							        			for ( locus=0; locus<Nl; locus++ )
								    	   			for ( allele=0; allele<Missingallele; allele++ )
								    	    			Count [ (pop-1) * NM + locus * Missingallele + allele ]
								    		   			= Counta [ pop * NM + locus * Missingallele + allele ];	
											}
										}
	
										/* Update Zi */
										mm = Zi [ind];
										Zi [ind] = ii;
										for ( ii=0; ii<Ni; ii++)
							    			if(Zi[ii]>mm)
							    				Zi[ii] = Zi[ii] - 1;

							
										/* Update Currk */
										Currk = Newk;

										/* Free auxiliary parameters */
										free(Nica); free(Counta);
																		
									}          /* end of if ( ii == Zi [ind]  ...) */

								}              /* end of if ( Nic >...) */

		     				}                  /* end of ind repeats */

						}                      /* end of if( ( mcmc - 1 ) % SG < SAMSfreq )*/


						/* Update Alpha */
						if ( Alpha == 0.0 )
							UpdateAlpha ( &EsAlpha, Sdforalpha, Currk, Shape, Scale, Ni );

						/* Update Lambda */
						if ( Lambda == -1 )
							UpdateLambdaSingle ( EsLambda, Sdforlambda, Lambdalim, Currk, Nl, Missingallele, Maxallele, Count, NM );

						if ( Lambda == 0 )
							UpdateLambdaUnique ( EsLambda, Sdforlambda, Lambdalim, Currk, Nl, Missingallele, Maxallele, Count, NM );


						/* Record the sampled parameters */
						if ( mcmc % Thi == 0 && mcmc > Burnin )
						{
							ii = (mcmc-Startsamp) / Thi;
							for ( ind=0; ind<Ni; ind++ )
								sampledZ [ ii * Ni + ind ] = Zi [ ind ];
							if ( Alpha == 0.0 )
								meanAlpha += EsAlpha;
							if ( Lambda == -1 )
								meanLambda[0] += EsLambda[0];
							if ( Lambda == 0.0 )
								for ( locus=0; locus<Nl; locus++ )
									meanLambda [ locus ] += EsLambda [ locus ];
						}

					}   /* end of mcmc */


					/* Ouptput results */
					/* sampledZ */
					Output = malloc ( sizeof ( char ) * (Mfn + 20) ); if(Output==NULL) alert();
					sprintf ( Output, "%s_Z_run%d.txt", Input, run );
					fp = fopen ( Output, "w" );
					fprintf ( fp, "Start with K=%d\n", Inik );
					for ( ii=0; ii<Nswb; ii++ )
					{
						for ( ind=0; ind<Ni; ind++ )
							fprintf ( fp, "%3u", sampledZ [ ii * Ni + ind ] + 1 );
						fprintf ( fp, "\n" );
					}
					fclose (fp);
					free ( Output );

					/* sampledAlpha */
					if ( Alpha == 0.0 )
					{
       					Output = malloc ( sizeof ( char ) * (Mfn + 25) ); if(Output==NULL) alert();
						sprintf ( Output, "%s_meanAlpha_run%d.txt", Input, run );
						fp = fopen ( Output, "w" );
						fprintf ( fp, "%.6f\n", meanAlpha / (double) Nswb );
						fclose (fp);
						free(Output);
					}

					/* sampledLambda */
					if ( Lambda == 0.0 )
					{
       	    			Output = malloc ( sizeof ( char ) * (Mfn + 25) ); if(Output==NULL) alert();
						sprintf ( Output, "%s_meanLambda_run%d.txt", Input, run );
		    			fp = fopen ( Output, "w" );
		     			for ( locus=0; locus<Nl; locus++ )
		    				fprintf ( fp, "%.6f\n", meanLambda [locus] / (double) Nswb );
						fclose (fp);
						free(Output);free(meanLambda);
					}

					if ( Lambda == -1 )
					{
       	    			Output = malloc ( sizeof ( char ) * (Mfn + 25) ); if(Output==NULL) alert();
						sprintf ( Output, "%s_meanLambda_run%d.txt", Input, run );
		    			fp = fopen ( Output, "w" );
		    			fprintf ( fp, "%.6f\n", meanLambda[0] / (double) Nswb );
						fclose (fp);
						free(Output);free(meanLambda);
					}

					if ( Lambda == -2 )
					{
       	    			Output = malloc ( sizeof ( char ) * (Mfn + 25) ); if(Output==NULL) alert();
						sprintf ( Output, "%s_Lambda_run%d.txt", Input, run );
		    			fp = fopen ( Output, "w" );
		     			for ( locus=0; locus<Nl; locus++ )
		    				fprintf ( fp, "%.6f\n", EsLambda [locus]  );
						fclose (fp);
						free(Output);
					}

					/* Acceptance rate */
					if ( SAMSfreq > 0 ) 
					{
       					Output = malloc ( sizeof ( char ) * (Mfn + 25) ); if(Output==NULL) alert();
						sprintf ( Output, "%s_Acrate_run%d.txt", Input, run );
						fp = fopen ( Output, "w" );

						fprintf ( fp, "MCMC iteration " );
						for ( ii=1; ii<Nw; ii++ )
							fprintf ( fp, "%8d ", ii * Sw );
						fprintf ( fp, "%8d\n", Burnin + Ite );

						fprintf ( fp, "split (freq)  " );
						for ( ii=0; ii<Nw; ii++ )
			    			fprintf ( fp, "%6d   ", Acsplit [ii] );
						fprintf ( fp, "\n" );

						fprintf ( fp, "split (rate)     " );
						for ( ii=0; ii<Nw; ii++ )
						{
			    			if ( Ocsplit[ii] == 0 )
							{
			    				fprintf ( fp, "%.4f   ", 0.0);
							}
			    			else
							{
								fprintf ( fp, "%.4f   ", (double) Acsplit[ii]/Ocsplit[ii] );
							}
						}
						fprintf ( fp, "\n" );

						fprintf ( fp, "merge (freq)  " );
						for ( ii=0; ii<Nw; ii++ )
			    			fprintf ( fp, "%6d   ", Acmerge [ii] );
						fprintf ( fp, "\n" );

		    			fprintf ( fp, "merge (rate)     " );
		     			for ( ii=0; ii<Nw; ii++ )
						{
		    				if ( Ocmerge[ii] == 0 )
							{
			    				fprintf ( fp, "%.4f   ", 0.0);
							}
			    			else
							{
								fprintf ( fp, "%.4f   ", (double) Acmerge[ii]/Ocmerge[ii] );
							}
						}
						fprintf ( fp, "\n" );

						free(Acsplit); free(Acmerge); free(Ocsplit); free(Ocmerge);

						fprintf ( fp, "The chain starts with K=%d and ends with K=%d\n", Inik, Currk);
						fclose (fp);
						free ( Output );
					}

					/* Free */
					free(Zi); free(Nic); free (EsLambda);

					/* Co-assignment probabilities */
					Coaprob = calloc ( Ni * ( Ni-1 ) / 2, sizeof ( double ) );
					Coassignprobs ( sampledZ, Ni, Nswb, Coaprob );

					Output = malloc ( sizeof ( char ) * (Mfn + 30)); if(Output==NULL) alert();
					sprintf ( Output, "%s_coaprob_run%d.txt", Input, run );
					fp = fopen ( Output, "w" );

					fprintf ( fp, "co-assignment probabilities\n" );
					fprintf ( fp, "Individual numbers and corresponding probability\n" );
					kk = 0;
					for ( ii=0; ii<(Ni-1); ii++ )
					{
						for ( jj=ii+1; jj<Ni; jj++ )
						{
							fprintf ( fp, "%d %d %f\n", ii+1, jj+1, Coaprob [ kk ] );
							kk ++;
						}
					}

					free(Output);
					free(Coaprob);

					/* Mean partition */
					if( Meanpartcal )
					{
						printf ( "calculating the mean partition of run %d of %s", run, Input );
						meanPart = malloc ( sizeof ( int ) * Ni ); if(meanPart==NULL) alert();
		    			Meanpartdis ( sampledZ, Ni, Nswb, meanPart);
		    			printf ( "...done\n" );
		    			putchar('\n');

						Output = malloc ( sizeof ( char ) * (Mfn + 30)); if(Output==NULL) alert();
						sprintf ( Output, "%s_meanpartition_run%d.txt", Input, run );
						fp = fopen ( Output, "w" );
		    			for ( ii=0; ii<Ni; ii++ )
		    				fprintf ( fp, "%d\n", meanPart [ii] );
						fclose (fp);

						free (meanPart);free(Output);
					}

					free(sampledZ); free(Count);

   				}            /* end of run */

				free(Xi); free(Missing); free(Maxallele);

			}				/* if ( ( fp = fopen ( Input, "r" ) ) == NULL ) else */

			free (Input);

		}					/* if ( ( fp = fopen( inputfilenames, "r" ) ) == NULL ) else */

	}						/* end of file repeat */


    /* End */
	printf ( "Job is finished\n" );
	return (0);

}
