# Supplementary material for: Characterization of a Bayesian genetic clustering algorithm based on a Dirichlet process prior and comparison among Bayesian clustering methods
Source: BMC Bioinformatics. 2011 Jun 28;12:263. doi: 10.1186/1471-2105-12-263 (PMC3161044; doi:10.1186/1471-2105-12-263)
Supplement: Additional file 6 — Header file. This is the header file of DPART. [file 1471-2105-12-263-S6.ZIP › Additional file 6/DPART.h]

/*----For random number generator------------------------------------------------------------------------------------------------*/
int ix, iy, iz;

/*----initialize the random seed (by STRUCTURE)----------------------------------------------------------------------------------*/
int Randomize ( int seed )
{
	if ( seed == -1 )
		seed = (int) time ( NULL );
	srand ( seed );
	return ( seed );
}

/*----generate a random real number between 0 and 1 (by Ayres1998)---------------------------------------------------------------*/
double WichHill()
{
	ix = (171*ix)%30269;
	iy = (172*iy)%30307;
	iz = (170*iz)%30323;
	return ( fmod ( ( ix/30269.0 ) + ( iy/30307.0) + ( iz/30323.0), 1.0 ) );
}

/*----generate a random real number ---------------------------------------------------------------------------------------------*/
double  RandomReal ( double low, double high)
{
	return ( low + WichHill() * (high - low) );
}

/*----generate a random integer -------------------------------------------------------------------------------------------------*/
int RandomInteger ( int low, int high )
{
	int k;

	k = (int) ( WichHill() * (high - low + 1) );
	return (low + k);
}

/*----generate a real number from Uniform (0,1) (by STRUCTURE with some modifications)-------------------------------------------*/
double rnd()
{
  double value;

  do
    value = WichHill();
  while ((value==0.0)||(value==1.0));

  return value;
}

/*----generate a real number from Gamma (n, lambda) (by STRUCTURE), E[x] = n/lambda, V[x] = n/lambda^2 --------------------------*/
double RGamma(double n,double lambda)
{
  double ar;
  double w;

	double x = 0.0;
	if ( n < 1 )
	{
		const double E = 2.71828182;
		const double b = ( n + E ) / E;
		double p = 0.0;
		one: 
		p = b * rnd ();
		if ( p > 1 ) goto two;
		x = exp ( log ( p ) / n );
		if ( x > -log ( rnd() ) ) goto one;
		goto three;
		two: 
		x = -log ( ( b - p ) / n );
		if ( ( ( n - 1 ) * log ( x ) ) < log ( rnd() ) ) goto one;
		three:;	
	}
	else 
	{
	    if ( n == 1.0 )
		{                         /* exponential random variable, from Ripley, 1987, P230  */
		    double a = 0.0;
		    double u, u0, ustar;
            ten:
		    u = rnd();
	     	u0 = u;
         	twenty:
		    ustar = rnd();
		    if ( u < ustar) goto thirty;
	    	u = rnd();
		    if ( u < ustar) goto twenty;
	    	a++;
		    goto ten;
        	thirty:
		    return ( a + u0 ) / lambda;
		}
	    else
		{
	    	double static nprev = 0.0;
	     	double static c1 = 0.0;
	    	double static c2 = 0.0;
	    	double static c3 = 0.0;
	    	double static c4 = 0.0;
	    	double static c5 = 0.0;
	    	double u1;
	    	double u2;
	    	if(n != nprev)
			{
		    	c1 = n - 1.0;
		    	ar = 1.0 / c1;
		    	c2 = ar * ( n - 1 / ( 6 * n ) );
		    	c3 = 2 * ar;
		    	c4 = c3 + 2;
		    	if( n > 2.5 ) c5 = 1 / sqrt(n);
			}
		    four:
	       	u1 = rnd();
	       	u2 = rnd();
	       	if ( n <= 2.5 ) goto five;
	       	u1 = u2 + c5 * ( 1 - 1.86 * u1);
	       	if ( ( u1 <= 0 ) || ( u1 >= 1 ) ) goto four;
	       	five:
	       	w = c2 * u2 / u1;
	        if( c3 * u1 + w + 1.0 /w < c4) goto six;
		    if( c3 * log ( u1 ) - log ( w ) + w >= 1) goto four;
	       	six:
	       	x = c1 * w;		
	       	nprev = n;
		}
	}

	return x/lambda;
}


/*----generate real numbers from N (0,1) ( by STRUCTURE )------------------------------------------------------------------------*/
double snorm()    /*was snorm(void) -- JKP*/
{
static double a[32] = {
    0.0,3.917609E-2,7.841241E-2,0.11777,0.1573107,0.1970991,0.2372021,0.2776904,
    0.3186394,0.36013,0.4022501,0.4450965,0.4887764,0.5334097,0.5791322,
    0.626099,0.6744898,0.7245144,0.7764218,0.8305109,0.8871466,0.9467818,
    1.00999,1.077516,1.150349,1.229859,1.318011,1.417797,1.534121,1.67594,
    1.862732,2.153875
};
static double d[31] = {
    0.0,0.0,0.0,0.0,0.0,0.2636843,0.2425085,0.2255674,0.2116342,0.1999243,
    0.1899108,0.1812252,0.1736014,0.1668419,0.1607967,0.1553497,0.1504094,
    0.1459026,0.14177,0.1379632,0.1344418,0.1311722,0.128126,0.1252791,
    0.1226109,0.1201036,0.1177417,0.1155119,0.1134023,0.1114027,0.1095039
};
static double t[31] = {
    7.673828E-4,2.30687E-3,3.860618E-3,5.438454E-3,7.0507E-3,8.708396E-3,
    1.042357E-2,1.220953E-2,1.408125E-2,1.605579E-2,1.81529E-2,2.039573E-2,
    2.281177E-2,2.543407E-2,2.830296E-2,3.146822E-2,3.499233E-2,3.895483E-2,
    4.345878E-2,4.864035E-2,5.468334E-2,6.184222E-2,7.047983E-2,8.113195E-2,
    9.462444E-2,0.1123001,0.136498,0.1716886,0.2276241,0.330498,0.5847031
};
static double h[31] = {
    3.920617E-2,3.932705E-2,3.951E-2,3.975703E-2,4.007093E-2,4.045533E-2,
    4.091481E-2,4.145507E-2,4.208311E-2,4.280748E-2,4.363863E-2,4.458932E-2,
    4.567523E-2,4.691571E-2,4.833487E-2,4.996298E-2,5.183859E-2,5.401138E-2,
    5.654656E-2,5.95313E-2,6.308489E-2,6.737503E-2,7.264544E-2,7.926471E-2,
    8.781922E-2,9.930398E-2,0.11556,0.1404344,0.1836142,0.2790016,0.7010474
};
static long inr;
static double snorm,u,ss,ustar,anr,w,y,tt;
    u = rnd();   /* was ranf--JKP*/
    ss = 0.0;
    if(u > 0.5) ss = 1.0;
    u += (u-ss);
    u = 32.0*u;
    inr = (long) (u);
    if(inr == 32) inr = 31;
    if(inr == 0) goto S100;
/*
                                START CENTER
*/
    ustar = u-(double)inr;
    anr = *(a+inr-1);
S40:
    if(ustar <= *(t+inr-1)) goto S60;
    w = (ustar-*(t+inr-1))**(h+inr-1);
S50:
/*
                                EXIT   (BOTH CASES)
*/
    y = anr+w;
    snorm = y;
    if(ss == 1.0) snorm = -y;
    return snorm;
S60:
/*
                                CENTER CONTINUED
*/
    u = rnd();                /*was ranf--JKP*/
    w = u*(*(a+inr)-anr);
    tt = (0.5*w+anr)*w;
    goto S80;
S70:
    tt = u;
    ustar = rnd();                /*was ranf--JKP*/
S80:
    if(ustar > tt) goto S50;
    u = rnd();               /*was ranf--JKP*/
    if(ustar >= u) goto S70;
    ustar = rnd();               /*was ranf--JKP*/
    goto S40;
S100:
/*
                                START TAIL
*/
    inr = 6;
    anr = *(a+31);
    goto S120;
S110:
    anr += *(d+inr-1);
    inr += 1;
S120:
    u += u;
    if(u < 1.0) goto S110;
    u -= 1.0;
S140:
    w = u**(d+inr-1);
    tt = (0.5*w+anr)*w;
    goto S160;
S150:
    tt = u;
S160:
    ustar = rnd();               /*was ranf--JKP*/
    if(ustar > tt) goto S50;
    u = rnd();               /*was ranf--JKP*/
    if(ustar >= u) goto S150;
    u = rnd();               /*was ranf--JKP*/
    goto S140;
}


/*----generate real number from N(mu, sd) (by STRUCTURE)-------------------------------------------------------------------------*/
double RNormal(double mu, double sd) 
     /* Returns Normal rv with mean mu, variance sigsq.   
        Uses snorm function of Brown and Lovato.  By JKP*/
{
  return (mu + sd*snorm());
}


/*----calculate log of the gamma function (by STRUCTURE)-------------------------------------------------------------------------*/
double mylgamma(double zpo)
{
/* LGAMMA function

   double_value = lgamma(<double_value > 0.>)

   returns the natural log of the gamma function

Uses Lanczos-type approximation to ln(gamma) for zpo > 0.   
Reference:                                          
 Lanczos, C. 'A precision approximation of the gamma   
    function', J. SIAM Numer. Anal., B, 1, 86-96, 1964.   

Original was in FORTRAN
Accuracy: About 14 significant digits except for small regions   
          in the vicinity of 1 and 2.  
Programmer: Alan Miller   
          CSIRO Division of Mathematics & Statistics   
Latest revision - 17 April 1988   
  
Translated and modified into C by Peter Beerli 1997 
Tested against Mathematica's Log[Gamma[x]]
*/

  double alg[9] = { 0.9999999999995183, 676.5203681218835,
    -1259.139216722289, 771.3234287757674, -176.6150291498386,
    12.50734324009056, -0.1385710331296526, 9.934937113930748e-6,
    1.659470187408462e-7 };
  double lnsqrt2pi = 0.9189385332046727;
  double result;
  long jlg;
  double tmp;
  if (zpo <= 0.)
    {
      fprintf(stderr,"lgamma function failed with wrong input (%lf)\n",zpo);
      exit(-1);
    }
  result = 0.;
  tmp = zpo + 7.;
  for (jlg = 9; jlg >= 2; --jlg)
    {
      result += alg[jlg - 1] / tmp;
      tmp -= 1.;
    }
  result += alg[0];
  result = log (result) + lnsqrt2pi - (zpo + 6.5) + (zpo - 0.5) * log (zpo + 6.5);
  return result;
}


/*----Returns a random number between 0 and total-1, according the probalities list, *probs.-------------------------------------*/ 
    /*sum is the sum of the probabirities (by STRUCTURE with some modifications) */
int PickAnOption(int total, double sum, const double *probs)
{
  int option;
  double random;
  double sumsofar = 0.0;

  random = RandomReal(0,sum);     /*Get uniform random real in this range*/
  for (option=0; option<total; option++) /*Figure out which popn this is*/
    {
      sumsofar += probs[option];
	if (random <= sumsofar) break;
    }

  return option;

}

int PickAnOptionL(int total, double *probs)
{
  int option;
  double random, sum, max, value;
  double sumsofar = 0.0;

  max = probs [0];
  if ( max = 0.0 ) max = probs [1];
  for (option=1; option<total; option++ )
  {
	  value = probs [option];
	  if ( value > max && value != 0.0 )
		  max = value;
  }

  sum = 0.0;
  for (option=0; option<total; option++ )
  {
	  value = probs [option];
	  if ( value != 0.0 ) 
	  {
		  value -= max;
		  probs [option] = exp ( value );
	  }
	  sum += probs [option];
  }

  random = RandomReal(0,sum);     /*Get uniform random real in this range*/
  for (option=0; option<total; option++) /*Figure out which popn this is*/
    {
      sumsofar += probs[option];
	if (random <= sumsofar) break;
    }

  return option;

}

/*----Return 0 with probability a/(a+b) and return 1 with probability b/(a+b) ---------------------------------------------------*/
int PickAnOptionS(const double a, const double b)
{
  int option;
  double random, sum;

  sum = a + b;
  random = RandomReal(0, sum);
  if ( random < a ){ option = 0; } else { option = 1;}

  return option;

}


/*----calculate likelihood-------------------------------------------------------------------------------------------------------*/

	/* for algorithms that integrate P. calculate log likelihood based on allele counts of other individuals */
	double Likelihoodi ( int ploidy, int xa, int xb, const int *count, const int missing, 
						const int maxallele, const double lambda )
	{
        int aa, countsum=0;
		double temp=1.0, ml;

		if ( missing == 0 )
		{
			if ( ploidy == 2 )
			{
				if ( xa == xb )
				{
					temp *= ( lambda + (double) count [ xa - 1 ] + 1.0);
					temp *= ( lambda + (double) count [ xb - 1 ] );
					for ( aa=0; aa<maxallele; aa++ )
			    		countsum += count [ aa ];
					ml = (double) maxallele * lambda;
					temp /= ( ml + 1.0 + (double) countsum );
					temp /= ( ml + (double) countsum );
					return (temp);
				}
				else
				{
					temp *= 2.0;
					temp *= ( lambda + (double) count [ xa - 1 ] );
					temp *= ( lambda + (double) count [ xb - 1 ] );
					for ( aa=0; aa<maxallele; aa++ )
			    		countsum += count [ aa ];
					ml = (double) maxallele * lambda;
					temp /= ( ml + 1.0 + (double) countsum );
					temp /= ( ml + (double) countsum );
					return (temp);
				}
			}
			else
			{
				temp *= ( lambda + count [ xa - 1 ] );
				for ( aa=0; aa<maxallele; aa++ )
			    	countsum += count [ aa ];
				temp /= ( (double) maxallele * lambda + (double) countsum );
				return (temp);
			}
		}
		else
		{
			return (1.0);
		}
	}

	/* for algorithms that integrate P. calculate log likelihood without allele counts of other individuals */
	double Likelihoodp ( int ploidy, int xa, int xb, const int missing, const int maxallele, const double lambda )
	{
		double temp=1.0, ml;

		if ( missing == 0 )
		{
			if ( ploidy == 2 )
			{
				if ( xa == xb )
				{
					temp *= ( lambda + 1.0 );
					temp *= lambda;
					ml = (double) maxallele * lambda;
					temp /= ( ml + 1.0);
					temp /= ( ml );
		    		return ( temp );
				}
				else
				{
					temp *= 2.0;
					temp *= (lambda * lambda);
					ml = (double) maxallele * lambda;
					temp /= ( ml + 1.0);
					temp /= ( ml );
					return ( temp );
				}
			}
			else
			{
				temp *= lambda;
				temp /= ( (double) maxallele * lambda );
				return ( temp );
			}
		}
		else
		{
			return (1.0);
		}
	}

/*----Convert the input data file -----------------------------------------------------------------------------------------------*/
void Convert (int *x, const int maxalleleinput, const int nl, const int ni, const int ploidy)
{
	int locusc, allelec, indc, min, max, mm, pp, nn;
	
	for ( locusc=0; locusc<nl; locusc++ )
	{
	  	min=maxalleleinput; max=0;
	    for (allelec=ploidy*locusc; allelec<=(ploidy*locusc+ploidy-1); allelec++)
		{
		   	for (indc=0; indc<ni; indc++)
			{
		    	if ( x [indc * nl * ploidy + allelec] > 0 && x [indc * nl * ploidy + allelec] < min )
				    	min = x [indc * nl * ploidy + allelec];
                if ( x [indc * nl * ploidy + allelec] > max )
				    	max = x [indc * nl * ploidy + allelec];
			}
		}

	   	nn=1;
		for ( mm=min; mm<=max; mm++ )
		{
			pp=0;
	    	for (allelec=ploidy*locusc; allelec<=(ploidy*locusc+ploidy-1); allelec++)
			{
		    	for (indc=0; indc<ni; indc++)
				{
			    	if ( x [indc * nl * ploidy + allelec] == mm )
					{
				    	x [indc * nl * ploidy + allelec] = nn;
				    	pp++;
					}
				}
			}
       	    if ( pp>0 ) nn++;
		}
	}
}

/*----Shuffle an array------------------------------------------------------------------------------------------------------------*/
void Shuffle ( int *asl, int length )
{
	int isl, jsl, target;

	for ( isl=0; isl<length; isl++ )
	{
		jsl = asl [isl];
		target = RandomInteger ( 0, length - 1 );
		asl [isl] = asl [ target ];
		asl [ target ] = jsl;
	}
}

/*----Sort an array---------------------------------------------------------------------------------------------------------------*/
void Sort ( int *aso, int n )
{
	int iso, jso,temps;
	for ( iso=0; iso<n-1; iso++ )
		for ( jso=1; jso<n-iso; jso++ )
			if( aso [ jso-1 ] > aso [ jso ] )
			{
				temps = aso[jso-1];
				aso[jso-1] = aso[jso];
				aso[jso] = temps;
			}

}

/*----Initialize Z and Nic--------------------------------------------------------------------------------------------------------*/
int InitializeZ ( int *z, int ni, double alpha )
{

	int i, j, k, *nic;
	double *prob, sum;

	nic = calloc ( ni, sizeof (int) );
	prob = calloc ( ni, sizeof ( double ) );

	z [0] = 0;
	k = 1;
	nic [0] = 1;

	for ( i=1; i<ni; i++ )
	{
		sum = 0.0;
		for ( j=0; j<k; j++ )
		{
			prob [j] = (double) nic [j];
			sum += prob [j];
		}
		prob [k] = alpha;
		sum += prob [k];

		z [i] =  PickAnOption ( k+1, sum, prob );

		if ( z [i] ==  k )
		{
			nic [k] = 1;
			k ++;
		}
		else
		{
			nic [ z [i] ] ++ ;
		}
	}

	free (nic); free (prob);
	return (k);

}

/*----alert when allocation of memory is failed-----------------------------------------------------------------------------------*/
void alert ( void )
{
	puts ( "memory allocation failure. try again" );
}


/* Split populations in the SAMS sampler -----------------------------------------------------------------------------------------*/
double SAMSsplit ( int ni, int nl, int *maxallele, int missingallele, int *x, int *missing, double *lambda, int *z, 
				    int is, int js, int si, int *niss, int *nic, int *propz, double alpha, int ploidy )
{
    /*  is, js; selected individuals
	    si ;new population
		niss; ni in si and sj
		propz; proposal of z
	*/

	int aa, bb, locuss, inds, pos, pos2, pos3, pos4;
	int *memins;
	int s, *counts, *countsi, *countsj;
	double likeratio, transprob, likesi, likesj, temp;


	s = z[js];         /* s is the population to be splited */
	niss[0] = 1; niss[1] = 1;                                         /* ni in si and sj */ 

	/* allele count in s ( to be splited ), si ( new population ) and sj ( to be remained ) */
	counts = calloc ( nl * missingallele, sizeof ( int ) ); if (counts==NULL) alert();
	countsi = calloc ( nl * missingallele, sizeof ( int ) ); if (countsi==NULL) alert();
	countsj = calloc ( nl * missingallele, sizeof ( int ) ); if (countsj==NULL) alert();

	likeratio = 0.0;
    for ( locuss=0; locuss<nl; locuss++ )
	{
		pos = maxallele[locuss];
	    pos2 = locuss * missingallele;
		pos3 = is * ploidy * nl + locuss * ploidy;
		pos4 = js * ploidy * nl + locuss * ploidy;

		/* Likelihood in si and sj and allele count in si and sj */
        likeratio += log( Likelihoodi ( ploidy, x [ pos3 ], x [ pos3 + ploidy - 1 ], countsi + pos2, missing [ is * nl + locuss], pos, lambda[locuss] ) );
	    countsi [ pos2 + x [ pos3 ] - 1 ] ++;
		if ( ploidy == 2 )
			countsi [ pos2 + x [ pos3 + 1 ] - 1 ] ++;
        likeratio += log( Likelihoodi ( ploidy, x [ pos4 ], x [ pos4 + ploidy - 1 ], countsj + pos2, missing [ js * nl + locuss], pos, lambda[locuss] ) );
		countsj [ pos2 + x [ pos4 ] - 1 ] ++;
		if ( ploidy == 2 )
			countsj [ pos2 + x [ pos4 + 1 ] - 1 ] ++;

		/* Likelihood in s and allele count in s*/ 
        likeratio -= log ( Likelihoodi ( ploidy, x [ pos3 ], x [ pos3 + ploidy - 1 ], counts + pos2, missing [ is * nl + locuss], pos, lambda[locuss] ) );
		counts [ pos2 + x [ pos3 ] - 1 ] ++;
		if ( ploidy == 2 )
			counts [ pos2 + x [ pos3 + 1 ] - 1 ] ++;
        likeratio -= log ( Likelihoodi ( ploidy, x [ pos4 ], x [ pos4 + ploidy - 1 ], counts + pos2, missing [ js * nl + locuss], pos, lambda[locuss] ) );
		counts [ pos2 + x [ pos4 ] - 1 ] ++;
		if ( ploidy == 2 )
			counts [ pos2 + x [ pos4 + 1 ] - 1 ] ++;
	}

    transprob = 0.0;  
	if ( nic [s] > 2 )           /* in the case where other members than is and js exist */
	{								
		/* members in s except for is and js */
		memins = malloc ( sizeof ( int ) * ( nic [ s ] - 2 ) ); if(memins==NULL) alert();

		aa = 0; bb = 0;
		while (aa<ni) {
			 if ( z[aa]==s && aa!=is && aa!=js ) { memins [ bb ] = aa; bb++; }
			    if ( bb == nic [ s ] - 2 ) break;
			        aa++;
		}

		/* Shuffle memins */
		Shuffle ( memins, nic [s] - 2 );

		/* Assign individuals in memins into si or sj */
		for ( inds=0; inds<(nic[s]-2); inds++ )
		{
			 likesi = 1.0; likesj = 1.0;

			 /* Assign memins [inds] */
			 for ( locuss=0; locuss<nl; locuss++ )
			{
                pos = memins[inds] * ploidy * nl + locuss * ploidy;
				pos2 = memins[inds] * nl + locuss;
				pos3 = locuss * missingallele;

				likesi *= Likelihoodi ( ploidy, x [ pos ], x [ pos + ploidy - 1 ], countsi + pos3, missing [ pos2 ],
															   maxallele[locuss], lambda[locuss] );
				likesj *= Likelihoodi ( ploidy, x [ pos ], x [ pos + ploidy - 1 ], countsj + pos3, missing [ pos2 ],
															   maxallele[locuss], lambda[locuss] );
				likeratio -= log ( Likelihoodi ( ploidy, x [ pos ], x [ pos + ploidy - 1 ], counts + pos3, missing [ pos2 ],
															   maxallele[locuss], lambda[locuss] ) );

			}
 
			likesi *= niss [0];  likesj *= niss [1];

			aa = PickAnOptionS ( likesi, likesj );
			if ( aa==0 ) 
			{ 
				propz [ memins [inds] ] =  si; 
				transprob += log ( likesi / ( likesi + likesj ) );
			    likesi /= niss [0];
			    likeratio += log ( likesi );

				for ( locuss=0; locuss<nl; locuss++ )
				{
					pos = locuss * missingallele + x [ memins[inds] * ploidy * nl + ploidy * locuss ] - 1;
			        countsi [ pos ] ++;
					counts [ pos ] ++;
					if ( ploidy == 2 )
					{
						pos2 = locuss * missingallele + x [ memins[inds] * ploidy * nl + ploidy * locuss + 1 ] - 1;
						countsi [ pos2 ] ++; 
						counts [ pos2 ] ++;
					}
				}

				niss [0] ++;

			} 
			else 
			{
			    transprob += log ( likesj / ( likesi + likesj ) );
			    likesj /= niss [1];
			    likeratio += log ( likesj );

				for ( locuss=0; locuss<nl; locuss++ )
				{
					pos = locuss * missingallele + x [ memins[inds] * ploidy * nl + ploidy * locuss ] - 1;
			        countsj [ pos ] ++;
					counts [ pos ] ++;
					if ( ploidy == 2 )
					{
						pos2 = locuss * missingallele + x [ memins[inds] * ploidy * nl + ploidy * locuss + 1 ] - 1;
						countsj [ pos2 ] ++;
						counts [ pos2 ] ++;
					}
				}

				niss [1] ++;

			}

		}        /* end of inds repeat */

	    free ( memins );

	}            /* end of if ( nic [s] > 2 ) */

	free (counts); free(countsi); free(countsj);
	
	/* calculate MH prob. */
	temp = mylgamma ( (double) niss [0] ) + mylgamma ( (double) niss [1] ) - mylgamma ( (double) nic [s] ) + log ( alpha );
	return ( likeratio + temp - transprob );

}


/* Merge populations in the SAMS sampler -----------------------------------------------------------------------------------------*/
double SAMSmerge ( int ni, int nl, int *maxallele, int missingallele, int *x, int *missing, double *lambda, int *z, 
				    int is, int js, int *niss, int *nic, double alpha, int ploidy )
{
	/* si; population to be deleted 
	   sj; population to be remained 
	*/

	int aa, bb, locuss, inds, pos, pos2, pos3, pos4;
	int *memins;
	int si, sj, *counts, *countsi, *countsj;
	double likeratio, transprob, likesi, likesj, temp;

	si = z[is];
	sj = z[js];
	niss [0] = 1;  niss [1] = 1;

	/* allele count in sj ( to be remained), si ( to be deleted ) and s ( merged population ) */
	countsj = calloc ( nl * missingallele, sizeof ( int ) ); if (countsj==NULL) alert();
	countsi = calloc ( nl * missingallele, sizeof ( int ) ); if (countsi==NULL) alert();
	counts = calloc ( nl * missingallele, sizeof ( int ) ); if (counts==NULL) alert();

	likeratio = 0.0;
	for ( locuss=0; locuss<nl; locuss++ )
	{
		pos = maxallele[locuss];
		pos2 = locuss * missingallele;
		pos3 = is * ploidy * nl + locuss * ploidy;
		pos4 = js * ploidy * nl + locuss * ploidy;

		/* Likelihood in si and sj and allele count in si and sj */
        likeratio -= log ( Likelihoodi ( ploidy, x [ pos3 ], x [ pos3 + ploidy - 1 ], countsi + pos2, missing [ is * nl + locuss], pos, lambda[locuss] ) );
		countsi [ pos2 + x [ pos3 ] - 1 ] ++;
		if ( ploidy == 2)
			countsi [ pos2 + x [ pos3 + 1 ] - 1 ] ++;
        likeratio -= log ( Likelihoodi ( ploidy, x [ pos4 ], x [ pos4 + ploidy - 1 ], countsj + pos2, missing [ js * nl + locuss], pos, lambda[locuss] ) );
		countsj [ pos2 + x [ pos4 ] - 1 ] ++;
		if ( ploidy == 2 )
			countsj [ pos2 + x [ pos4 + 1 ] - 1 ] ++;

		/* Likelihood in s and allele count in s*/ 
        likeratio += log ( Likelihoodi ( ploidy, x [ pos3 ], x [ pos3 + ploidy - 1 ], counts + pos2, missing [ is * nl + locuss], pos, lambda[locuss] ) );
		counts [ pos2 + x [ pos3 ] - 1 ] ++;
		if ( ploidy == 2 )
			counts [ pos2 + x [ pos3 + 1 ] - 1 ] ++;
        likeratio += log ( Likelihoodi ( ploidy, x [ pos4 ], x [ pos4 + ploidy - 1 ], counts + pos2, missing [ js * nl + locuss], pos, lambda[locuss] ) );
		counts [ pos2 + x [ pos4 ] - 1 ] ++;
		if ( ploidy == 2 )
			counts [ pos2 + x [ pos4 + 1 ] - 1 ] ++;
	}

    transprob = 0.0;  
	if ( nic [si] > 1 || nic [sj] > 1 )        /* in the case where other members than is and js exist */
	{

		/* members in si and sj except for is and js */
		memins = malloc ( sizeof ( int ) * ( nic [ si ] + nic [ sj ] - 2 ) ); if(memins==NULL) alert();

		aa = 0; bb = 0;
		while (aa<ni) {
			if ( ( z[aa]==si || z[aa]==sj) && aa!=is && aa!=js ) { memins [ bb ] = aa; bb++; }
			if ( bb == ( nic [ si ] + nic [ sj ] - 2 ) ) break;
			      aa++;
		}

		/* Shuffle memins */
		Shuffle ( memins, nic [si] + nic [sj] - 2 );

		/* calculate densities of assignment individuals in memins into si or sj */
		for ( inds=0; inds<(nic[si]+nic[sj]-2); inds++ )
		{
		    likesi = 1.0; likesj = 1.0;

			/* Assign memins [inds] into z[memins[inds]] */
			for ( locuss=0; locuss<nl; locuss++ )
			{
				pos = memins[inds] * ploidy * nl + locuss * ploidy;
				pos2 = memins[inds] * nl + locuss;
				pos3 = locuss * missingallele;

				likesi *= Likelihoodi ( ploidy, x [ pos ], x [ pos + ploidy - 1 ], countsi + pos3, missing [ pos2 ],
															   maxallele[locuss], lambda[locuss] );
				likesj *= Likelihoodi ( ploidy, x [ pos ], x [ pos + ploidy - 1 ], countsj + pos3, missing [ pos2 ],
															   maxallele[locuss], lambda[locuss] );
				likeratio += log ( Likelihoodi ( ploidy, x [ pos ], x [ pos + ploidy - 1 ], counts + pos3, missing [ pos2 ],
															   maxallele[locuss], lambda[locuss] ) );
			}

			likesi *= niss [0];   likesj *= niss [1];

			if ( z [ memins [ inds ] ] == si )
			{
				transprob += log ( likesi / ( likesi + likesj ) );
			    likesi /= niss [0];
			    likeratio -= log ( likesi );

				for ( locuss=0; locuss<nl; locuss++ )
				{
					pos = locuss * missingallele + x [ memins[inds] * ploidy * nl + ploidy * locuss ] - 1;
			        countsi [ pos ] ++;
					counts [ pos ] ++;
					if ( ploidy == 2 )
					{
						pos2 = locuss * missingallele + x [ memins[inds] * ploidy * nl + ploidy * locuss + 1 ] - 1;
						countsi [ pos2 ] ++;
						counts [ pos2 ] ++;
					}
				}

				niss [0] ++;

			}
			else
			{
				transprob += log ( likesj / ( likesi + likesj ) );
			    likesj /= niss [1];
			    likeratio -= log ( likesj );

				for ( locuss=0; locuss<nl; locuss++ )
				{
					pos = locuss * missingallele + x [ memins[inds] * ploidy * nl + ploidy * locuss ] - 1;
			        countsj [ pos ] ++;
					counts [ pos ] ++;
					if ( ploidy == 2 )
					{
						pos2 = locuss * missingallele + x [ memins[inds] * ploidy * nl + ploidy * locuss + 1 ] - 1;
						countsj [ pos2 ] ++;
						counts [ pos2 ] ++; 
					}
				}

				niss [1] ++;
			}

		}        /* end of inds repeat */

		free ( memins );

	}            /* end of if ( nic [si] > 1 && ...) */

	free (counts); free(countsi); free(countsj);	

	/* calculate MH prob. */
    temp = mylgamma ( (double) (nic [si] + nic [sj]) ) - mylgamma ( (double) niss [0] ) - mylgamma ( (double) niss [1] ) - log ( alpha );
	return ( likeratio + temp + transprob ); 

}


/* Gibbs sampler (when the individual is not a singleton) ------------------------------------------------------------------------*/
int GibbsNotSingle ( int indg, int currk, int *x, int nl, int *count, int missingallele, int *missing, 
					int *maxallele, double *lambda, int *nic, double alpha, int ploidy, int pn, int nm )
{
	int popg, locusg, aa, indgpn, x1, x2;
	double *clia, sum;

	clia = malloc ( sizeof ( double ) * ( currk + 1 ) ); if(clia==NULL) alert();
	for ( popg=0; popg<=currk; popg++ ) clia [popg] = 1.0;
	sum = 0.0;
	indgpn = indg * pn;

	for ( locusg=0; locusg<nl; locusg++ )
	{
		x1 = x [ indgpn + locusg * ploidy ];
		x2 = x [ indgpn + locusg * ploidy + ploidy - 1];
		for ( popg=0; popg<currk; popg++ )
		{
			clia [ popg ] *= Likelihoodi ( ploidy, x1, x2, count + popg * nm + locusg * missingallele, 
							missing [ indg * nl + locusg ], maxallele[locusg], lambda[locusg] );
		}

		clia [ currk ] *= Likelihoodp ( ploidy, x1, x2, missing [ indg * nl + locusg ], maxallele[locusg], lambda[locusg] );
	}

	for ( popg=0; popg<currk; popg++ ) { clia [popg ] *= nic [popg]; }
	clia [ currk ] *= alpha;

	for ( popg=0; popg<=currk; popg++ )
		sum += clia [popg];

	/* assign indg. according to clia */									
	aa = PickAnOption ( (currk + 1), sum, clia );
	free ( clia );
	return (aa);

}


/* Gibbs sampler (when the individual is a singleton) ----------------------------------------------------------------------------*/
int GibbsSingle (int indg, int currk, int *x, int nl, int *z, int *count, int missingallele, int *missing, 
				 int *maxallele, double *lambda, int *nic, double alpha, int ploidy, int pn, int nm )
{
	int popg, locusg, aa, x1, x2, indgpn;
	double *clia, sum;

	clia = malloc ( sizeof ( double ) * ( currk ) ); if(clia==NULL) alert();
	for ( popg=0; popg<currk; popg++ ) clia [popg] = 1.0;
	sum = 0.0;
	indgpn = indg * pn;

	for ( locusg=0; locusg<nl; locusg++ )
	{
		x1 = x [ indgpn + locusg * ploidy ];
		x2 = x [ indgpn + locusg * ploidy + ploidy - 1];
		for ( popg=0; popg<currk; popg++ )
		{
			clia [popg] *= Likelihoodi ( ploidy, x1, x2, count + popg * nm + locusg * missingallele, 
								missing [ indg * nl + locusg ], maxallele[locusg], lambda[locusg] );
		}
	}

	for ( popg=0; popg<currk; popg++ )
		if ( popg ==  z[indg] ){ clia [popg] *= alpha; } else { clia [popg] *= nic [popg]; }

	for ( popg=0; popg<currk; popg++ )
		sum += clia [popg];

	/* assign indg. according to clia */									
	aa = PickAnOption ( currk, sum, clia );
	free ( clia );
	return (aa);

}


/* Update alpha ------------------------------------------------------------------------------------------------------------------*/
void UpdateAlpha ( double *esalpha, double sd, int currk, double shape, double scale, int ni )
{
	double propalpha, mhprob;
	int aa;

	propalpha = RNormal ( *esalpha, sd );
	if ( propalpha > 0.0 )
	{
		mhprob = 0.0;
		for ( aa=1; aa<ni; aa++ )
			mhprob += log ( ( *esalpha + (double) aa)/(propalpha + (double) aa) );
		mhprob += ( ( (double)currk + shape - 2.0) * log ( propalpha / *esalpha ) - scale * ( propalpha - *esalpha ) );

		if ( mhprob > log ( rnd() ) )
			*esalpha = propalpha;
	}
}


/* Update Lambda -----------------------------------------------------------------------------------------------------------------*/
void UpdateLambdaSingle ( double *eslambda, double sd, double lambdalim, int currk, int nl, int missingallele, 
				    int *maxallele, int *count, int nm )
{
	double proplambda, clikeli, plikeli, mhprob, temp, temp2;
	int pop, locus, allele, ii, jj, kk;

	proplambda = RNormal ( eslambda[0], sd );	
	clikeli = 0.0; plikeli = 0.0;

	if ( proplambda > 1e-20 && proplambda < lambdalim )
	{
		for ( pop=0; pop<currk; pop++ )
		{
			for ( locus=0; locus<nl; locus++ )
			{
				ii = maxallele [locus];
				kk = 0;
				for ( allele=0; allele<ii; allele++ )
				{
					jj =  count [ pop * nm + locus * missingallele + allele ];
					clikeli += mylgamma ( eslambda[0] + jj );
					plikeli += mylgamma ( proplambda + jj );
					kk += jj;
				}

				temp = eslambda[0] * (double) ii;
				temp2 = proplambda * (double) ii;
				clikeli += mylgamma ( temp );
				plikeli += mylgamma ( temp2 );
				clikeli -= mylgamma ( temp + (double) kk );
				plikeli -= mylgamma ( temp2 + (double) kk );
				clikeli -= ( mylgamma ( eslambda[0] ) * (double)ii );
				plikeli -= ( mylgamma ( proplambda ) * (double)ii );
			}
		}

		mhprob = plikeli - clikeli;

		if ( mhprob > log (rnd()) )
		{
			for (locus=0; locus<nl; locus++ )
				eslambda[locus] = proplambda;
		}

	}
}


void UpdateLambdaUnique ( double *eslambda, double sd, double lambdalim, int currk, int nl, int missingallele, 
						int *maxallele, int *count, int nm )
{
	double proplambda, clikeli, plikeli, mhprob, temp, temp2;
	int pop, locus, allele, ii, jj, kk;


	for ( locus=0; locus<nl; locus++ )
	{
		proplambda = RNormal ( eslambda[locus], sd );	
		clikeli = 0.0; plikeli = 0.0;
		ii = maxallele [locus];

		if ( proplambda > 1e-20 && proplambda < lambdalim )
		{
			for ( pop=0; pop<currk; pop++ )
			{
				kk = 0;
				for ( allele=0; allele<ii; allele++ )
				{
					jj =  count [ pop * nm + locus * missingallele + allele ];
					clikeli += mylgamma ( eslambda[locus] + jj );
					plikeli += mylgamma ( proplambda + jj );
					kk += jj;
				}

				temp = eslambda[locus] * (double) ii;
				temp2 = proplambda * (double) ii;
				clikeli += mylgamma ( temp );
				plikeli += mylgamma ( temp2 );
				clikeli -= mylgamma ( temp + (double) kk );
				plikeli -= mylgamma ( temp2 + (double) kk );
				clikeli -= ( mylgamma ( eslambda[locus] ) * (double)ii );
				plikeli -= ( mylgamma ( proplambda ) * (double)ii );
			}

			mhprob = plikeli - clikeli;

			if ( mhprob > log (rnd()) )
				eslambda[locus] = proplambda;
		}
	}
}


/* calculation of the mean partition (proposed by Huelsenbeck et al. 2007) ------------------------------------------------------------*/

   /*Cost matrix is generated using eq.16 in Konovalov et al. 2005 and solved by the hungarian algorithm.
   Original C++ source code of the hungarian algorithm is provided by 
           http://www.topcoder.com/tc?module=Static&d1=tutorials&d2=hungarianAlgorithm 
   Here it is converted to C */

#define Nv 50            /* max number of vertices in one part */
#define INF 100000000   /* just infinity */
#define whichmax(a, b) ((a) > (b) ? (a) : (b))
#define whichmin(a, b) ((a) < (b) ? (a) : (b))

int cost[Nv][Nv];          /* cost matrix */
int n, max_match;        /* n workers and n jobs */
int lx[Nv], ly[Nv];        /* labels of X and Y parts */
int xy[Nv];               /* xy[x] - vertex that is matched with x, */
int yx[Nv];               /* yx[y] - vertex that is matched with y */
int Sh[Nv], Th[Nv];        /* sets Sh and Th in algorithm */
int slack[Nv];            /* as in the algorithm description */
int slackx[Nv];           /* slackx[y] such a vertex, that */
                         /* l(slackx[y]) + l(y) - w(slackx[y],y) = slack[y] */
int prev[Nv];             /* array for memorizing alternating paths */

/*----------------------------------------------------------------------------------------------------*/
void add_to_tree(int x, int prevx) 
/* x - current vertex,prevx - vertex from X before x in the alternating path, */
/* so we add edges (prevx, xy[x]), (xy[x], x) */
{
	int y;

    Sh[x] = 1;                      /* add x to Sh */
    prev[x] = prevx;                /* we need this when augmenting */
    for (y = 0; y < n; y++)         /* update slacks, because we add new vertex to Sh */
        if (lx[x] + ly[y] - cost[x][y] < slack[y])
        {
            slack[y] = lx[x] + ly[y] - cost[x][y];
            slackx[y] = x;
        }
}

/*----------------------------------------------------------------------------------------------------*/
void augment(void)                         /* main function of the algorithm */
{

    int x, y, root;                        /* just counters and root vertex */
    int q[Nv], wr = 0, rd = 0;              /* q - queue for bfs, wr,rd - write and read */
	int cx,cy,ty;
	int i, j;
	int delta = INF;

    if (max_match == n) return;            /* check wether matching is already perfect */
                                           /* pos in queue */
    memset(Sh, 0, sizeof(Sh));             /* init set Sh */
    memset(Th, 0, sizeof(Th));             /* init set Th */
    memset(prev, -1, sizeof(prev));        /* init set prev - for the alternating tree */


    for (x = 0; x < n; x++)                /* finding root of the tree */
        if (xy[x] == -1)
        {
            q[wr++] = root = x;
            prev[x] = -2;
            Sh[x] = 1;
            break;
        }

    for (y = 0; y < n; y++)                /* initializing slack array */
    {
        slack[y] = lx[root] + ly[y] - cost[root][y];
        slackx[y] = root;
    }

    /* second part of augment() function */
    while (1)                                                           /* main cycle */
    {
        while (rd < wr)                                                 /* building tree with bfs cycle */
        {
            x = q[rd++];                                                /* current vertex from X part */
            for (y = 0; y < n; y++)                                     /* iterate through all edges in equality graph */
                if (cost[x][y] == lx[x] + ly[y] &&  !Th[y])
                {
                    if (yx[y] == -1) break;                             /* an exposed vertex in Y found, so */
                                                                        /* augmenting path exists! */
                    Th[y] = 1;                                          /* else just add y to Th, */
                    q[wr++] = yx[y];                                    /* add vertex yx[y], which is matched */
                                                                        /* with y, to the queue */
                    add_to_tree(yx[y], x);                              /* add edges (x,y) and (y,yx[y]) to the tree */
                }
            if (y < n) break;                                           /* augmenting path found! */
        }
        if (y < n) break;                                               /* augmenting path found! */

         /* augmenting path not found, so improve labeling. "update_labels" */
		for (j = 0; j < n; j++)                                         /* calculate delta using slack */
        if (!Th[j])
            delta = whichmin(delta, slack[j]);
        for (i = 0; i < n; i++)                                         /* update X labels */
            if (Sh[i]) lx[i] -= delta;
        for (j = 0; j < n; j++)                                         /* update Y labels */
            if (Th[j]) ly[j] += delta; 
        for (j = 0; j < n; j++)                                         /* update slack array */
            if (!Th[j])
                slack[j] -= delta;

        wr = rd = 0;                
        for (y = 0; y < n; y++)        
        /* in this cycle we add edges that were added to the equality graph as a
        result of improving the labeling, we add edge (slackx[y], y) to the tree if
        and only if !Th[y] &&  slack[y] == 0, also with this edge we add another one
        (y, yx[y]) or augment the matching, if y was exposed */
            if (!Th[y] &&  slack[y] == 0)
            {
                if (yx[y] == -1)                                        /* exposed vertex in Y found - augmenting path exists! */
                {
                    x = slackx[y];
                    break;
                }
                else
                {
                    Th[y] = 1;                                          /* else just add y to Th, */
                    if (!Sh[yx[y]])    
                    {
                        q[wr++] = yx[y];                                /* add vertex yx[y], which is matched with */
                                                                        /* y, to the queue */
                        add_to_tree(yx[y], slackx[y]);                  /* and add edges (x,y) and (y, */
                                                                        /* yx[y]) to the tree */
                    }
                }
            }
        if (y < n) break;                                               /* augmenting path found! */
    }

    if (y < n)                                                          /* we found augmenting path! */
    {
        max_match++;                                                    /* increment matching */
        /* in this cycle we inverse edges along augmenting path */

        for (cx = x, cy = y; cx != -2; cx = prev[cx], cy = ty)
        {
            ty = xy[cx];
            yx[cy] = cx;
            xy[cx] = cy;
        }

        augment();                                                      /* recall function, go to step 1 of the algorithm */
    }
}


/*----------------------------------------------------------------------------------------------------*/
int hungarian(void)
{
    int ret = 0;                      /* weight of the optimal matching */
    int x, y;

    max_match = 0;                    /* number of vertices in current matching */
    memset(xy, -1, sizeof(xy));    
    memset(yx, -1, sizeof(yx));

    memset(lx, 0, sizeof(lx));        /* step 0, "init_labels" */
    memset(ly, 0, sizeof(ly));

    for (x = 0; x < n; x++)
        for (y = 0; y < n; y++)
            lx[x] = whichmax(lx[x], cost[x][y]);                    

    augment();                        /* steps 1-3 */
    for (x = 0; x < n; x++)       /* forming answer there */
        ret += cost[x][xy[x]];

    return (ret);
}


/*----Calculate the partition distance between A and B which has Ne elements--------------------------*/
int Partdis ( const int Ne, const int *A, const int *B )
{
	int ii, jj, kk, Pos, sum, Dis;
	int *Abs=NULL, *Bbsbar=NULL;

	/* n represents the number of clusters in A and B */
	for (ii=0, n=0; ii<Ne; ii++)
	{
		if ( n < (int) A[ii] )
			n = (int) A[ii];
		if ( n < (int) B[ii] )
			n = (int) B[ii];
	}
	n += 1; /* because the cluster number in A and B starts with 0 */

	if ( n > Nv )
	{
		printf ( "Number of clusters in sampled partitions is larger than %d\n", Nv);
		return (0);
	}

	Abs = calloc ( Ne * n, sizeof ( int ) );    if(Abs==NULL) alert();
	Bbsbar = calloc ( Ne * n, sizeof ( int ) ); if(Bbsbar==NULL) alert();

	for (ii=0; ii<n; ii++)
		for (jj=0; jj<Ne; jj++ )
		{
			Pos = ii * Ne + jj;
			if ( A[jj] == (int) ii ) Abs [ Pos ] = 1;
			if ( B[jj] != (int) ii ) Bbsbar [ Pos ] = 1;
		}

	for (ii=0; ii<n; ii++ )
	{
		for (jj=0; jj<n; jj++ )
		{
			sum=0;
			for ( kk=0; kk<Ne; kk++ )
				sum += ( Abs [ jj*Ne+kk ] * Bbsbar [ ii*Ne+kk ] );

			cost [ii][jj] = -sum;
		}
	}

	Dis = hungarian ();
	Dis *= -1;

	free(Abs); Abs=NULL; free(Bbsbar);  Bbsbar=NULL;

	return(Dis);

}

/*----Main ( calculate the mean partition distance )--------------------------------------------------*/
void Meanpartdis ( int *sampledz, int ne, int ns, int *meanpartition)
{
	int ii, jj;
	int *Meanp, *propMeanp, kmeanp=0, kk, min;
	int Distsum, propDistsum=0, ele=0, Move=0, Notmove=0;
	int poplabel, labelupdate;

	Distsum = ne * ns;

	Meanp = malloc ( sizeof ( int ) * ne); if(Meanp==NULL) alert();
	propMeanp = malloc ( sizeof ( int ) * ne); if(propMeanp==NULL) alert();
	for (ii=0; ii<ne; ii++ ){ Meanp[ii] = sampledz [ii];}

	
	do
	{
		kmeanp = 0;
		for (ii=0; ii<ne; ii++ )
		{
			if ( Meanp[ii] > kmeanp )
				kmeanp = Meanp [ii];
			propMeanp [ii] = Meanp [ii];
		}
		kmeanp += 1;	

		for (kk=0; kk<=kmeanp; kk++ )
		{
			propMeanp[ele] = kk;
			
			propDistsum = 0;
			for (jj=0; jj<ns; jj++ )
			{
				propDistsum += Partdis (ne, propMeanp, sampledz + ( jj * ne ) );

			}
			
			if ( propDistsum < Distsum )
			{
				Distsum = propDistsum;
				for (jj=0; jj<ne; jj++ ) { Meanp[jj] = propMeanp[jj]; }
				Move += 1;
				Notmove = 0;
			}
		}

		ele += 1;

		if ( Move == 0 ) { Notmove += 1;} else { Move = 0; }
		if ( ele == ne )
			ele = 0;

	} while ( Notmove<( ne - 1) );


	min = Meanp [0];
	for ( ii=1; ii<ne; ii++ )
		if ( Meanp [ii] < min )
			min = Meanp [ii];

	jj=0; poplabel=1;
	do
	{
		labelupdate = 0;
		for ( ii=0; ii<ne; ii++ )
			if ( Meanp [ii] == min )
			{
				meanpartition [ii] = poplabel;
				jj ++;
				labelupdate ++;
			}

		min ++;

		if (labelupdate>0)
			poplabel ++;

	} while ( jj<ne );


	
	free(propMeanp); free(Meanp);

}


/* Calculate the co-assignment probs ---------------------------------------------------------------------------------------------------*/
void Coassignprobs ( int *sampledz, int ni, int ns, double *coaprob )
{
	int ii, jj, ss, rr;

    for ( ss=0; ss<ns; ss++ )
	{
		rr = 0;
		for ( ii=0; ii<(ni-1); ii++ )
		{
			for ( jj=ii+1; jj<ni; jj++ )
			{
				if ( sampledz [ ss * ni + ii ] == sampledz [ ss * ni + jj ] )
					coaprob [rr] += 1.0;
				rr ++;
			}
		}
	}

	for ( ii=0; ii<rr; ii++ )
		coaprob [ii] /= (double) ns;

}
