# Supplementary material for: Characterization of a Bayesian genetic clustering algorithm based on a Dirichlet process prior and comparison among Bayesian clustering methods
Source: BMC Bioinformatics. 2011 Jun 28;12:263. doi: 10.1186/1471-2105-12-263 (PMC3161044; doi:10.1186/1471-2105-12-263)
Supplement: Additional file 8 — Bull data set. This file contains the genotypes of the bulls used in this study. This file is also an example of input data for DPART. [file 1471-2105-12-263-S8.ZIP › Additional file 8/Bulldata.txt]

11	11	12	12	14	16	11	14	13	13	13	17	17	17	11	12	8	8	9	17	9	13	10	14	10	10	8	11	19	22	11	17	20	20	18	18	13	13	9	11	10	13	15	21	13	14	5	9	8	15
11	16	12	16	10	10	11	15	15	16	17	17	9	17	11	14	4	8	9	13	8	9	15	15	10	14	11	11	19	22	11	17	8	13	18	22	12	13	11	11	9	13	11	15	15	15	5	6	8	15
11	16	16	16	14	16	11	15	16	16	17	17	17	17	11	12	8	9	9	13	12	13	10	10	10	15	11	11	3	22	11	17	8	13	19	22	13	14	11	11	9	13	15	15	13	15	6	6	8	8
11	11	16	16	14	14	11	11	15	15	17	17	9	17	12	12	4	8	9	16	9	12	15	15	10	15	11	13	19	22	9	17	13	20	18	19	13	14	9	11	9	13	11	15	13	15	6	6	8	8
16	17	13	16	16	16	11	11	15	16	17	17	15	17	11	14	8	9	13	14	9	13	10	15	15	15	11	11	3	19	9	17	10	15	19	22	13	14	9	9	9	10	15	15	13	13	5	9	8	15
15	17	12	13	10	16	11	12	13	16	15	16	12	17	11	12	8	8	13	16	13	13	7	15	15	15	11	13	20	20	11	17	13	15	19	22	13	14	11	11	13	13	7	15	13	15	5	5	8	13
11	16	16	16	10	16	11	11	15	15	17	17	9	17	11	11	4	8	9	11	9	12	15	15	10	15	11	11	22	22	11	11	11	13	19	22	13	13	11	11	9	13	11	21	13	15	6	11	17	17
10	17	12	12	10	16	15	15	15	15	15	15	14	17	11	11	9	9	9	13	8	12	15	15	14	14	11	11	3	22	11	11	8	13	19	22	12	13	9	9	10	13	15	21	13	13	6	11	8	8
11	17	12	16	11	16	15	15	13	15	15	17	9	14	11	11	8	9	9	13	9	13	10	10	14	15	11	11	22	22	11	11	8	20	18	19	14	14	9	11	9	13	11	15	13	15	5	11	8	15
11	17	12	16	14	16	11	14	16	16	15	17	9	17	12	14	8	8	9	9	8	8	15	15	10	10	11	13	3	20	10	17	8	11	19	20	13	13	11	11	9	10	15	21	13	15	16	16	15	17
16	16	12	16	10	16	11	12	14	14	15	17	9	17	11	11	4	9	9	13	12	13	14	15	12	14	8	13	4	19	17	19	10	15	19	19	10	14	9	9	10	13	7	15	13	15	5	6	8	13
11	17	16	16	14	16	11	15	13	15	17	17	9	17	11	14	8	9	9	9	12	12	14	14	15	15	11	11	19	22	17	17	11	11	19	22	13	13	11	11	10	10	15	15	13	15	6	11	17	17
11	17	11	12	14	16	11	12	15	15	15	17	9	9	11	12	8	8	9	13	8	13	10	14	12	15	8	11	3	22	10	19	13	15	15	22	10	13	9	11	10	10	7	15	13	15	5	6	8	13
11	17	12	13	10	14	11	12	14	16	12	15	9	17	11	11	8	8	9	9	8	18	14	14	14	15	8	11	17	22	10	17	8	15	19	20	10	10	9	9	10	13	7	7	13	13	9	11	8	8
11	17	12	13	16	16	10	12	15	16	17	17	17	17	11	11	8	9	13	13	8	8	7	16	13	14	8	13	3	22	10	10	10	13	19	20	13	14	9	9	10	13	15	16	15	15	6	11	15	16
11	16	12	12	14	16	11	14	15	15	14	14	9	14	11	11	8	8	9	13	9	12	15	15	10	10	11	13	22	22	9	11	13	20	19	20	13	14	9	11	10	10	15	15	13	15	5	16	13	15
11	17	12	16	11	16	11	15	16	16	15	15	9	17	11	11	8	9	9	9	8	9	15	15	14	15	11	11	22	22	11	11	8	10	18	18	13	14	9	9	9	13	15	21	13	15	11	11	8	8
11	16	16	16	10	16	11	11	16	16	14	17	9	14	11	11	8	8	9	9	8	13	15	15	10	10	11	11	3	22	9	9	8	13	18	18	13	14	11	11	9	9	11	21	13	15	6	16	8	15
10	11	12	16	14	16	11	11	16	16	17	17	9	17	11	14	7	9	9	9	8	12	7	15	15	15	11	11	3	3	9	11	15	20	18	19	13	14	9	11	9	9	15	15	13	15	5	6	15	16
11	16	12	16	16	16	14	15	15	16	17	17	9	14	11	12	8	9	9	9	13	13	15	15	15	15	11	13	19	19	11	17	10	13	18	20	13	13	9	11	9	10	7	15	13	14	5	6	15	17
16	17	13	13	10	14	11	12	15	16	13	17	9	10	12	14	4	8	18	18	8	13	7	15	10	16	8	11	3	3	10	11	10	15	17	19	10	13	11	11	10	10	11	15	13	15	6	11	8	15
16	17	12	13	10	16	12	15	14	16	16	17	9	9	11	14	4	8	16	17	12	13	14	15	14	14	8	11	3	4	9	17	8	15	17	19	12	14	9	13	10	13	11	15	13	15	5	6	8	8
11	16	12	12	10	11	11	15	15	16	17	17	9	17	11	14	4	9	9	9	8	13	10	15	15	15	11	11	19	22	17	17	11	13	19	22	13	14	9	11	10	13	11	15	13	13	6	6	17	17
11	16	11	12	16	16	11	15	13	15	14	15	9	20	11	14	4	8	9	17	8	18	12	16	14	14	11	13	3	5	11	17	11	15	15	20	12	13	9	13	10	13	7	15	13	15	6	6	16	17
16	16	12	12	14	16	11	11	15	16	17	17	17	17	11	11	4	8	9	9	8	12	10	15	10	10	11	11	3	22	10	11	11	13	18	22	12	14	9	11	9	10	15	21	13	15	5	6	15	17
11	16	11	13	10	14	10	12	13	16	14	17	17	20	11	12	8	8	13	13	8	18	14	19	12	14	8	13	5	19	10	17	10	15	15	19	9	13	9	11	10	13	7	15	13	13	11	11	8	16
11	17	12	13	14	16	11	12	13	15	13	17	17	17	11	12	4	8	9	9	8	9	10	15	10	14	11	13	19	19	9	11	10	10	15	22	13	13	9	11	10	13	15	15	13	15	6	11	8	8
10	16	12	16	10	14	11	11	15	15	17	17	9	17	11	12	8	8	11	13	13	18	15	15	10	10	11	11	22	22	11	17	11	13	20	22	13	13	9	11	9	10	11	15	13	15	6	6	8	15
11	16	12	12	10	14	11	14	15	16	13	17	9	9	11	14	4	9	9	9	8	8	15	15	10	15	11	11	19	19	9	9	8	15	20	22	13	13	9	11	10	13	11	11	15	15	6	11	15	17
11	16	12	12	14	16	11	11	13	15	13	15	14	17	11	14	8	9	9	9	12	12	10	15	15	15	11	11	19	19	17	19	10	13	18	22	13	13	11	13	10	13	7	15	13	15	6	11	8	8
11	11	12	16	10	10	11	12	16	16	17	17	17	20	11	11	4	4	9	13	8	12	14	15	12	14	11	13	3	3	10	17	10	10	15	20	10	14	9	13	10	10	7	7	13	13	5	11	8	8
17	17	12	16	14	16	11	14	15	16	17	17	9	17	11	14	8	8	9	14	12	13	10	10	15	15	11	13	19	19	17	17	11	15	19	22	13	14	9	11	10	10	15	15	13	13	6	11	8	15
11	17	13	13	10	14	14	15	13	13	15	17	10	17	11	15	4	8	9	13	8	12	12	15	12	14	8	12	5	22	9	10	10	11	15	19	12	14	9	11	9	10	15	15	13	15	6	11	8	16
15	16	12	13	10	16	11	15	15	16	17	17	13	17	11	14	7	8	9	16	12	12	10	12	10	15	8	12	19	19	9	10	13	13	15	19	12	13	10	11	10	13	11	21	13	14	6	11	13	16
11	16	12	16	14	14	11	11	15	15	17	17	9	9	14	14	8	9	9	13	8	12	15	15	14	15	11	11	3	3	11	17	11	15	19	19	13	14	9	11	9	10	15	15	13	13	6	11	8	15
11	15	12	16	10	14	12	14	16	16	13	14	13	17	11	11	4	7	13	16	12	12	12	16	10	15	8	13	3	7	10	10	10	13	15	19	10	14	11	13	10	10	7	11	13	13	11	11	8	16
16	17	12	16	11	16	11	11	15	16	17	17	9	13	11	11	8	8	11	13	9	13	10	15	15	15	11	11	19	19	9	10	10	10	20	22	14	14	11	11	13	13	15	21	15	15	11	11	15	15
14	16	12	16	11	16	11	11	15	16	12	17	9	17	14	14	8	9	9	9	13	13	10	15	10	15	11	11	19	19	17	19	11	13	18	20	13	14	9	11	13	13	15	15	13	15	6	6	13	15
16	17	12	13	16	16	14	14	13	14	13	16	9	9	11	14	4	8	17	17	8	9	15	19	14	15	12	13	5	5	9	17	10	11	20	20	12	12	9	11	9	13	7	15	13	15	6	6	8	15
15	17	12	12	14	16	11	14	13	13	13	17	9	14	11	11	8	9	9	13	8	12	14	14	12	14	8	8	19	22	9	17	13	15	15	20	10	13	11	11	10	13	7	7	13	15	5	6	8	16
16	16	16	16	14	16	11	15	15	15	17	17	9	17	11	12	8	9	11	16	9	9	15	15	15	15	11	11	19	22	9	10	10	15	18	22	13	13	11	11	9	13	15	21	15	15	5	6	15	15
16	17	12	16	11	11	11	11	15	16	17	17	17	17	11	14	8	9	9	9	8	13	10	14	10	15	11	11	18	19	9	17	11	13	19	22	14	14	9	9	9	13	15	15	13	13	6	11	8	15
16	17	12	13	11	16	12	14	14	16	16	16	9	13	12	14	4	8	9	9	8	9	7	15	15	15	12	13	3	15	9	9	15	20	19	20	12	14	9	9	9	10	7	15	13	13	11	11	15	16
11	11	12	13	10	14	12	15	16	16	14	17	10	17	11	12	4	8	14	16	8	9	7	15	12	14	13	13	19	19	9	10	10	15	17	19	13	14	11	11	10	10	15	15	13	13	6	11	8	15
16	16	12	13	11	14	11	15	15	16	13	13	12	17	11	12	4	8	9	17	8	16	10	15	10	12	8	13	19	19	10	10	11	15	19	20	12	13	9	9	10	13	11	15	14	15	5	11	8	16
10	17	12	16	11	16	11	11	15	15	17	17	9	17	11	14	8	9	9	14	8	9	10	15	10	10	11	11	3	19	11	17	10	13	19	22	14	14	11	11	9	13	15	21	13	13	6	11	15	15
15	17	12	13	11	14	12	15	13	16	13	17	9	10	11	12	4	4	13	13	12	18	15	16	12	15	-9	-9	3	19	9	10	11	15	-9	-9	-9	-9	11	13	-9	-9	-9	-9	-9	-9	11	11	-9	-9
11	17	12	12	10	16	11	15	15	15	15	17	17	17	11	11	8	8	9	13	9	12	10	19	15	15	11	13	22	22	10	11	10	11	19	20	13	13	9	9	10	13	15	15	13	13	6	11	8	15
11	17	12	12	14	16	11	15	16	16	15	17	17	17	11	14	8	8	9	13	8	13	15	19	10	15	13	13	3	5	10	10	10	11	18	19	13	13	9	9	13	13	7	21	13	15	5	11	8	15
11	17	16	16	11	14	11	11	15	16	17	17	9	17	11	15	4	8	9	9	9	13	11	15	10	15	9	11	3	18	11	17	10	11	18	19	13	14	9	11	10	13	15	21	13	15	5	6	15	17
16	17	12	16	10	16	11	12	13	16	17	17	10	14	11	11	4	9	9	13	12	18	15	16	10	14	8	13	3	22	10	11	15	15	19	20	10	14	9	13	10	13	7	11	13	13	5	11	8	16
16	17	16	16	11	16	11	11	15	16	17	17	9	17	14	15	9	9	9	9	8	13	11	15	15	15	11	11	3	22	10	17	10	11	18	18	13	14	9	11	9	13	15	15	13	13	5	6	15	17
11	16	12	16	10	13	15	15	16	16	13	14	9	17	11	12	4	8	13	16	12	18	11	16	10	12	8	13	19	19	9	10	10	13	15	15	13	13	9	13	10	13	7	15	13	13	6	11	8	8
11	16	12	16	10	16	11	15	16	16	17	17	10	15	11	12	4	5	16	17	8	9	10	16	10	15	13	13	19	19	9	10	15	20	19	20	13	14	9	13	10	13	7	21	13	13	5	11	8	8
17	17	12	12	16	16	11	11	15	15	13	17	9	17	11	12	8	9	9	9	8	12	10	19	15	15	8	11	3	5	11	17	8	13	18	19	13	13	11	11	10	13	15	15	13	15	6	6	8	8
17	17	12	16	10	16	11	11	16	16	17	17	14	17	11	14	4	8	9	9	9	13	10	15	10	10	11	13	5	19	10	11	8	15	15	18	9	14	9	9	10	13	7	15	15	15	6	11	8	13
10	17	12	12	10	14	10	10	15	16	17	17	9	17	14	14	4	8	9	17	9	13	15	15	15	15	11	13	3	5	11	17	10	15	18	18	9	14	9	11	10	10	15	21	13	15	5	6	13	13
11	17	12	16	16	16	11	11	13	15	17	17	17	17	11	11	8	8	13	13	12	12	10	15	15	15	11	11	3	3	11	17	8	20	18	18	13	13	9	11	10	13	15	21	13	15	5	11	8	15
11	16	13	16	14	14	11	15	15	15	13	15	9	9	11	14	9	9	9	9	10	12	7	15	13	15	11	13	3	3	10	17	10	15	15	18	10	14	11	11	9	10	7	15	13	15	5	6	8	13
11	16	12	12	14	16	11	12	15	15	15	17	9	17	12	14	8	9	9	16	8	12	15	19	10	15	8	12	3	19	10	11	10	13	15	19	13	14	9	13	10	13	15	15	13	13	6	16	13	16
16	16	12	16	14	14	11	14	15	15	17	17	9	17	11	12	8	9	9	14	8	9	10	15	15	15	11	11	19	19	17	17	11	11	18	20	13	13	11	11	9	13	15	21	13	15	6	11	8	17
11	11	12	12	11	11	11	14	15	16	17	17	9	17	11	11	8	9	9	9	8	12	15	15	10	15	11	11	19	22	9	17	13	15	18	18	13	14	9	11	9	9	15	15	13	15	5	6	15	15
16	17	12	16	11	14	11	11	15	16	13	17	17	17	11	12	9	9	9	11	8	9	14	15	10	15	11	13	3	19	10	17	10	13	22	22	13	13	11	11	13	13	15	15	13	15	5	6	13	17
11	11	12	16	11	14	11	11	16	16	14	14	17	17	11	11	8	8	9	9	12	13	10	10	10	15	11	11	3	19	9	11	8	8	19	19	13	14	11	11	13	13	21	21	13	15	6	16	17	17
11	16	12	12	16	16	11	11	14	15	13	15	17	17	14	14	4	9	9	13	12	18	14	15	10	14	11	13	17	19	10	17	10	13	15	19	12	14	9	9	13	13	7	15	13	15	6	11	8	13
16	16	12	16	10	14	11	15	13	15	13	14	9	14	11	14	8	8	9	15	12	13	10	15	15	15	8	13	19	22	9	9	10	11	18	19	13	13	11	15	9	13	15	15	13	13	11	12	15	15
11	17	12	12	13	16	10	12	15	16	17	17	9	20	11	11	8	8	13	17	9	12	10	15	15	15	11	13	3	5	9	11	10	15	18	22	9	12	9	13	10	13	15	15	15	15	9	11	8	8
16	17	12	16	11	16	11	14	15	15	17	17	14	14	11	14	8	8	9	9	8	18	7	15	10	10	8	11	3	19	11	19	10	11	19	22	13	14	9	9	9	13	15	15	13	13	6	11	8	15
16	17	12	16	11	16	11	15	15	16	17	17	17	17	11	11	8	8	11	14	9	18	15	15	10	15	11	11	3	19	9	10	11	15	19	22	14	14	9	11	9	13	21	21	13	15	5	5	8	15
15	17	12	16	16	16	12	15	15	16	13	17	9	9	11	11	8	9	17	17	9	9	15	16	14	14	11	11	5	19	9	11	10	10	18	20	13	13	9	11	13	13	7	21	15	15	6	6	8	13
16	17	12	13	10	16	10	11	15	16	13	13	9	17	12	14	8	9	9	9	12	18	10	10	10	15	11	12	19	19	19	19	8	15	18	19	13	14	9	11	9	13	11	21	13	15	6	6	8	13
10	16	12	12	11	16	11	11	15	15	17	17	9	17	11	11	8	9	13	13	12	13	14	15	15	15	9	13	3	22	11	11	11	20	18	19	13	14	9	11	9	10	15	15	13	15	5	11	8	15
10	16	12	16	11	14	11	15	15	15	17	17	9	17	11	12	4	9	9	13	9	13	15	15	10	10	9	11	3	3	10	11	13	20	19	20	14	14	11	11	10	13	15	21	13	15	6	11	13	15
10	14	13	13	14	16	11	12	15	16	15	17	14	17	11	11	8	8	9	9	8	8	15	15	13	14	11	13	19	19	10	11	10	15	19	20	10	13	9	11	9	10	15	15	13	15	5	6	8	16
11	11	13	16	10	10	11	14	13	16	15	17	17	20	11	15	4	4	9	17	9	12	10	19	15	15	11	13	15	22	9	17	8	8	18	18	12	13	9	10	9	9	15	21	13	15	5	12	8	16
11	17	12	12	16	16	11	11	15	15	15	17	9	9	11	14	8	9	9	13	8	8	15	15	15	16	11	13	19	19	10	17	10	11	20	22	13	13	11	11	10	10	15	15	13	15	5	11	15	15
16	17	11	12	16	16	11	11	15	15	13	17	17	17	11	14	8	9	9	14	12	13	15	15	10	15	11	12	3	19	11	19	8	13	18	22	10	13	11	11	10	13	15	21	13	13	6	11	8	15
16	17	12	13	10	16	11	11	15	15	17	17	9	17	11	11	4	9	9	9	9	12	14	15	14	15	11	11	6	19	9	11	8	13	22	22	13	13	9	11	9	13	11	11	13	15	6	6	13	15
11	11	12	13	14	16	11	15	15	15	17	17	9	14	11	14	4	8	13	16	8	13	10	14	14	15	12	13	3	3	9	9	8	10	19	22	13	14	9	9	9	10	15	15	13	15	9	11	12	12
10	17	12	16	10	10	11	15	16	16	17	17	10	14	11	11	4	9	9	16	8	13	10	15	10	14	8	11	3	3	10	17	11	15	15	18	13	13	9	11	10	13	15	15	13	13	5	11	8	15
15	15	12	16	16	16	10	11	16	16	17	17	13	14	11	12	9	9	9	16	8	9	10	16	12	17	11	11	3	6	11	17	8	15	18	20	13	14	11	11	9	13	7	7	15	15	6	11	13	13
16	17	12	13	10	16	11	12	15	15	12	13	15	17	11	14	4	9	9	17	12	12	15	15	10	14	8	12	19	19	10	19	13	15	18	19	10	13	9	9	10	13	7	15	13	14	5	6	13	15
17	17	12	16	14	14	15	15	16	16	13	15	9	17	11	12	8	8	13	16	12	12	16	19	12	14	13	13	3	22	9	10	8	10	19	20	10	13	9	11	13	13	7	7	13	14	6	11	8	8
16	17	12	12	16	16	11	15	15	15	17	17	14	17	11	12	8	9	9	13	8	9	10	15	10	15	11	11	3	19	10	11	10	11	19	22	13	14	9	11	9	9	15	21	13	13	5	6	13	15
16	16	12	16	16	16	11	11	15	16	13	17	9	17	11	14	4	9	9	9	12	12	15	15	10	10	11	12	3	19	10	17	13	15	19	22	13	14	11	11	10	13	21	21	13	14	5	6	8	8
16	16	12	16	11	11	11	15	15	15	17	17	10	17	11	12	8	8	9	15	8	8	7	15	10	15	11	11	3	19	17	19	11	11	19	22	14	14	9	11	10	13	15	15	13	13	6	9	15	15
16	16	12	12	14	16	11	15	15	15	17	17	14	17	14	14	4	9	9	16	12	13	7	10	10	10	11	13	15	19	17	19	10	13	18	22	13	14	9	11	9	13	15	21	13	13	6	9	8	15
16	17	12	13	11	14	11	15	15	16	13	17	9	10	11	11	4	8	14	16	12	13	15	16	12	15	11	13	3	22	9	10	10	10	19	19	13	14	11	13	10	13	7	7	13	15	6	11	8	8
10	11	13	13	14	16	12	12	13	13	12	15	9	20	11	11	4	4	13	17	12	16	14	19	14	15	11	13	15	19	10	17	8	11	17	18	12	13	9	10	9	10	15	15	13	15	5	6	8	16
11	11	16	16	11	14	15	15	15	15	17	17	9	9	11	11	4	4	9	9	9	12	10	15	10	10	13	13	3	22	10	17	13	15	19	19	14	14	9	11	13	13	15	21	13	15	6	11	8	15
11	16	12	16	16	16	11	11	15	15	17	17	17	17	11	14	4	9	9	9	9	12	10	10	15	15	11	11	19	22	11	19	11	13	18	19	13	13	9	11	10	13	15	21	13	13	5	6	13	15
16	17	12	16	14	16	11	11	13	15	13	17	9	17	11	11	4	8	9	9	9	9	15	15	10	15	11	11	19	20	10	11	11	11	18	22	13	13	9	11	10	13	11	21	15	15	5	11	17	17
11	17	16	16	14	16	11	12	16	16	13	17	9	10	11	11	4	8	9	16	12	18	15	16	12	15	13	13	3	19	10	17	13	15	15	17	13	14	11	13	10	10	7	21	13	13	6	11	8	8
16	17	12	13	10	11	11	14	15	16	17	17	14	17	11	14	4	8	9	13	12	13	14	16	10	14	11	13	18	22	10	19	11	11	19	19	13	14	9	11	9	10	7	15	13	13	6	6	15	15
11	16	12	12	14	16	11	11	15	15	17	17	17	17	11	12	4	9	9	13	12	12	10	15	10	15	11	11	3	19	11	17	13	15	20	22	13	14	9	9	9	13	11	15	13	15	6	11	13	15
16	17	13	16	10	11	11	12	16	16	13	17	10	17	11	11	4	7	11	16	8	12	16	19	10	15	8	13	15	19	10	17	11	15	15	19	13	14	9	11	10	10	11	15	13	13	5	11	8	15
11	16	16	16	14	16	11	15	15	16	13	17	17	17	11	12	4	8	9	9	13	13	14	15	10	15	8	11	3	19	9	17	10	15	18	20	13	13	9	11	9	13	15	21	13	15	5	6	15	15
10	10	12	13	16	16	11	11	15	15	14	17	9	9	12	14	8	8	9	14	13	13	15	15	10	14	11	11	3	3	11	19	8	11	19	20	13	14	9	9	9	13	15	15	13	13	6	11	8	8
15	17	12	13	10	16	11	12	14	14	12	17	9	20	11	15	3	4	16	17	8	12	14	19	12	15	13	13	3	4	9	10	11	13	15	18	12	12	11	12	9	10	11	15	15	15	6	11	8	16
10	11	12	12	16	16	11	11	13	15	13	17	15	17	14	15	4	9	9	16	13	13	10	10	14	15	8	11	19	19	9	10	8	13	19	22	13	13	9	11	9	9	11	15	13	13	6	11	13	13
15	17	13	16	10	11	12	14	14	16	15	17	10	14	11	15	4	4	9	16	8	12	15	19	12	15	13	13	15	19	9	10	10	11	15	18	13	14	10	13	9	10	7	15	13	13	5	11	8	12
11	17	12	16	10	13	11	11	15	15	17	17	9	13	11	14	9	9	9	9	8	12	14	15	10	15	11	13	19	22	11	17	11	13	18	20	13	13	9	11	10	13	11	21	13	15	6	11	15	15
15	16	13	16	10	10	12	15	14	16	15	16	9	20	11	15	4	9	16	17	18	18	15	19	10	15	13	13	15	20	9	9	13	15	18	19	12	14	9	12	9	10	15	15	15	15	6	6	12	15
16	16	12	13	11	16	10	15	14	15	13	15	9	13	11	11	7	8	13	13	13	18	14	15	14	17	11	11	15	19	11	17	10	10	19	20	12	14	9	11	10	10	7	15	15	15	6	9	8	19
17	17	12	12	16	16	11	15	13	16	17	17	17	17	11	12	8	9	9	13	8	13	10	15	10	15	10	11	19	22	17	18	20	20	18	19	14	14	11	11	10	10	15	15	15	15	5	11	15	15
16	16	16	16	13	14	11	15	15	15	17	17	9	12	11	11	6	8	9	9	9	13	15	15	15	15	11	11	9	19	9	10	10	13	18	18	12	13	11	11	9	9	15	15	13	15	6	11	15	15
11	15	12	13	10	16	12	14	14	14	15	17	9	20	11	11	3	8	16	16	13	18	10	19	14	15	11	13	4	22	10	17	8	11	18	18	12	12	9	10	13	13	15	15	13	15	6	11	8	12
11	11	12	16	10	13	11	15	13	15	17	17	9	17	11	14	4	9	13	16	9	13	7	15	10	15	11	11	3	22	11	17	8	15	18	19	12	13	9	14	10	10	15	15	13	13	9	11	15	15
11	16	12	12	13	16	11	11	15	16	13	16	17	20	14	15	8	8	9	9	12	12	15	17	15	15	11	13	15	19	9	10	10	15	18	18	10	14	9	11	9	13	15	21	13	15	5	6	8	16
16	17	12	12	14	14	11	11	15	16	17	17	9	17	11	12	4	9	9	9	12	13	10	15	10	15	11	11	3	19	10	11	13	13	19	19	13	13	9	11	9	13	11	21	13	15	5	6	15	15
10	17	12	12	11	13	11	11	13	15	13	17	9	9	15	15	8	9	9	9	8	13	10	15	15	15	11	11	3	20	11	17	8	11	19	20	13	13	9	11	9	13	15	21	13	13	5	11	13	15
16	17	13	13	11	14	11	12	14	16	13	17	10	17	11	11	4	8	13	16	8	8	15	15	10	15	8	11	3	19	9	10	10	15	19	19	13	13	9	13	9	10	7	15	13	15	11	11	15	15
15	16	12	13	10	11	11	14	13	14	12	17	14	20	11	15	4	8	16	16	12	18	19	19	10	15	11	13	15	15	17	17	13	15	19	20	12	14	9	10	13	13	15	15	15	15	6	9	15	16
16	17	16	16	11	16	11	11	15	16	17	17	9	14	11	11	4	9	14	16	9	13	10	19	10	10	11	11	3	3	9	17	8	13	19	22	12	13	9	11	10	10	15	15	13	15	6	9	8	19
17	17	13	13	10	16	12	14	13	16	12	16	9	10	11	12	4	4	17	17	8	12	15	19	10	15	10	13	3	15	9	17	8	11	17	20	12	12	9	10	9	9	7	15	13	15	6	11	15	15
17	17	12	12	14	16	11	14	15	15	15	17	9	9	12	14	4	9	9	9	8	9	14	15	15	15	11	11	3	19	10	17	11	15	18	20	13	13	9	9	9	10	7	15	13	15	6	6	8	15
10	17	11	12	16	16	11	11	15	15	16	17	9	17	11	12	8	9	9	9	9	13	10	15	10	14	11	11	3	20	9	11	8	8	22	22	10	13	11	11	13	13	15	21	13	13	5	5	8	15
16	17	12	16	16	16	11	11	15	16	17	17	9	17	14	14	8	8	9	9	12	13	15	19	10	16	11	13	5	19	10	10	10	13	12	18	13	14	9	11	9	13	15	15	13	13	5	6	13	15
15	15	11	12	10	10	11	14	13	13	13	15	13	20	11	14	4	4	9	17	12	18	7	7	12	15	8	13	3	15	17	17	11	11	16	20	10	12	9	10	10	13	15	15	13	15	6	11	16	16
15	16	13	16	14	16	11	12	13	15	12	17	9	20	14	15	3	4	17	17	12	12	10	19	15	15	11	13	4	19	17	17	11	13	19	20	12	13	9	10	9	10	7	15	15	15	5	12	12	15
11	17	12	13	11	16	10	15	15	16	13	17	9	17	11	14	4	8	9	13	8	9	14	15	10	15	13	13	3	22	10	17	11	11	19	20	13	14	9	11	10	10	15	15	13	15	11	12	8	8
10	16	12	12	16	16	11	11	16	16	17	17	14	20	11	14	8	9	9	9	12	13	15	16	14	15	11	11	3	19	11	17	10	13	22	22	13	14	9	11	9	13	15	15	13	13	5	6	15	15
16	17	12	12	12	14	11	11	15	16	17	17	9	17	11	11	8	9	9	9	13	13	10	15	10	15	9	11	3	19	9	10	8	10	18	18	13	14	9	11	9	10	15	15	13	13	5	6	16	17
10	15	11	16	11	16	11	11	15	16	17	17	17	17	11	14	8	8	9	14	9	9	10	15	10	14	11	11	3	3	11	11	8	10	18	19	13	13	9	11	9	10	15	21	13	13	5	6	8	15
11	16	12	16	10	16	11	15	15	16	13	17	9	9	11	12	4	9	9	9	8	12	14	15	15	16	11	11	19	19	9	10	11	15	19	19	13	13	11	11	9	13	15	15	13	13	6	6	15	15
16	17	12	16	11	16	11	11	15	16	16	17	9	14	11	11	4	8	9	9	8	18	7	14	10	15	8	11	18	19	9	19	8	11	19	19	13	14	9	11	9	13	15	15	13	15	5	11	8	15
11	11	12	12	11	16	11	11	15	16	16	17	9	17	11	11	8	8	9	17	8	8	15	15	10	10	9	11	19	19	9	17	8	11	19	20	14	14	9	9	9	13	15	15	13	13	6	6	15	15
11	14	16	16	14	14	11	12	14	15	13	15	9	9	11	12	4	8	13	13	8	12	10	16	14	15	8	13	22	22	9	10	10	10	19	22	13	13	9	11	10	10	7	15	13	13	11	11	8	8
16	17	12	13	14	14	11	14	13	15	13	14	9	17	11	11	8	8	9	17	8	12	7	15	15	15	-9	-9	-9	-9	-9	-9	-9	-9	-9	-9	-9	-9	-9	-9	-9	-9	-9	-9	-9	-9	-9	-9	-9	-9
16	16	12	16	14	14	11	11	13	15	17	17	9	17	11	11	9	9	9	13	9	12	14	15	10	10	11	11	3	22	17	17	11	13	19	22	14	14	9	11	10	13	11	11	15	15	5	11	15	15
11	16	12	12	11	14	11	14	15	15	17	17	9	9	11	12	4	9	9	13	9	9	15	15	15	15	11	11	3	19	11	17	11	13	19	19	13	14	11	11	9	10	11	15	15	15	5	6	15	17
11	16	12	12	14	16	11	14	15	15	17	17	9	17	11	14	4	8	9	13	9	12	14	15	10	15	11	11	3	22	17	17	11	13	19	22	13	14	11	11	9	10	11	15	13	15	6	11	15	15
17	17	12	16	14	16	11	11	15	15	17	17	9	17	11	12	4	8	9	13	8	9	15	15	10	15	11	11	19	22	11	17	8	11	19	20	13	13	9	11	9	10	15	15	13	15	6	11	15	15
16	16	12	16	14	14	12	15	15	15	15	17	17	17	11	11	8	8	9	16	9	12	13	15	14	15	11	13	3	19	9	9	10	15	20	22	13	13	9	11	9	10	15	21	13	13	5	6	15	15
11	15	13	13	14	16	12	14	13	15	12	13	14	20	11	12	3	8	13	16	12	18	7	19	15	15	12	13	4	15	17	17	8	11	18	20	12	14	11	12	13	13	15	15	15	15	6	9	12	13
11	16	12	16	13	16	11	14	15	15	13	17	9	17	11	14	8	9	9	9	9	9	14	15	15	15	11	11	22	22	9	17	15	20	18	19	13	13	11	11	9	10	15	15	15	15	6	11	8	17
11	17	12	12	10	14	11	11	13	15	17	17	9	17	11	14	8	8	9	14	8	12	15	15	15	15	11	13	19	22	9	17	11	15	18	20	13	13	11	11	9	9	11	15	13	13	6	11	15	17
11	15	12	16	13	14	11	15	13	16	13	13	17	17	11	11	8	8	9	13	8	12	10	19	10	15	11	13	5	19	9	11	10	11	18	20	13	13	9	9	9	13	7	21	13	13	5	11	8	13
11	11	13	16	11	16	11	15	15	16	17	17	14	17	11	11	4	9	9	9	8	13	15	15	15	16	11	11	19	19	10	17	11	13	19	22	13	14	11	11	10	13	15	15	13	15	6	6	8	17
16	17	12	16	10	11	11	12	14	15	16	17	17	20	11	14	8	9	9	13	13	18	10	15	10	15	-9	-9	-9	-9	-9	-9	-9	-9	-9	-9	-9	-9	-9	-9	-9	-9	-9	-9	-9	-9	-9	-9	-9	-9
16	17	12	16	11	16	11	15	16	16	17	17	17	17	11	12	8	9	9	9	8	12	10	14	15	15	11	11	19	22	9	17	11	11	19	22	13	14	9	11	9	13	15	15	15	15	5	6	15	15
11	17	12	13	10	16	12	15	15	16	13	17	17	17	11	11	4	4	13	16	8	8	16	17	12	12	11	13	19	19	10	17	11	15	19	19	13	14	11	13	10	10	7	15	13	15	6	11	8	8
10	17	11	12	14	16	14	14	14	15	17	17	9	9	11	14	5	8	9	13	8	13	15	15	10	12	8	13	3	15	11	17	10	15	15	18	12	13	9	10	9	10	11	15	13	15	11	11	8	15
11	17	12	16	10	14	14	15	16	16	13	17	14	17	11	15	4	5	13	13	8	8	15	16	12	14	8	13	3	22	9	10	10	11	15	16	10	14	11	13	10	10	7	15	13	15	6	11	8	16
11	17	12	13	10	14	12	15	14	16	12	17	13	20	11	12	3	8	17	17	12	12	11	19	15	15	13	13	15	15	17	17	8	11	20	20	12	13	9	10	9	9	11	15	13	15	6	11	8	16
11	11	12	16	14	16	11	15	15	15	17	17	9	17	11	11	9	9	9	9	9	9	14	15	10	15	11	11	19	19	17	19	11	15	18	22	13	13	9	11	9	10	11	15	13	15	6	11	8	15
10	11	16	16	14	16	11	15	15	16	13	14	9	17	11	14	9	9	9	9	9	9	10	10	10	15	11	13	19	19	11	17	11	13	18	18	13	13	11	11	13	13	15	15	15	15	5	6	8	17
11	16	16	16	11	14	11	11	15	16	13	17	9	9	11	11	4	9	9	11	9	12	10	15	10	10	8	11	20	22	11	17	8	13	19	19	13	14	9	11	13	13	11	15	13	15	6	16	8	17
10	11	12	12	11	11	11	15	15	16	17	17	9	9	11	11	8	9	13	13	9	9	12	15	10	14	11	11	3	22	11	17	8	20	18	18	13	14	9	11	9	10	15	21	13	15	5	5	8	13
11	17	12	13	16	16	11	15	13	16	13	17	14	17	11	11	4	4	9	17	8	12	11	15	10	10	11	13	8	19	10	17	8	11	17	22	10	14	10	11	9	10	15	15	13	13	5	9	8	13
16	17	13	16	12	16	10	11	14	15	14	17	17	17	11	12	4	4	13	18	8	18	14	15	10	12	8	11	3	22	10	19	11	13	15	20	13	13	11	13	10	13	7	21	13	15	9	11	8	8
11	17	13	13	10	14	10	11	16	16	14	17	14	17	11	12	8	8	9	16	8	12	15	16	15	15	8	13	3	22	10	10	10	15	15	18	10	14	9	11	10	13	11	16	13	15	6	11	8	15
15	16	12	16	14	16	11	11	15	15	17	17	9	14	11	14	4	9	9	16	9	12	15	15	14	15	11	12	6	19	11	17	8	13	18	22	13	14	9	11	9	13	15	21	13	15	5	12	13	15
11	16	16	16	14	16	11	11	15	16	13	17	9	17	11	11	8	9	11	13	13	13	14	15	14	15	11	13	3	19	9	11	10	11	18	18	13	14	9	9	13	13	7	21	13	13	5	12	15	15
11	17	13	16	10	16	11	15	15	15	13	17	9	14	12	14	8	9	9	13	8	18	10	19	12	15	11	13	3	5	18	19	10	15	17	20	10	13	9	11	10	10	15	15	13	14	6	11	8	16
10	17	12	13	10	11	11	11	15	16	13	17	9	14	11	11	4	9	9	13	8	13	10	16	14	15	8	11	3	20	10	11	8	10	18	22	13	14	11	11	13	13	7	7	13	13	5	11	15	15
17	17	13	13	14	14	11	15	15	16	17	17	10	17	11	12	8	8	13	13	8	8	15	15	10	10	8	13	19	19	11	18	10	15	18	20	13	14	9	11	10	13	15	15	13	15	11	11	8	8
11	16	16	16	11	14	11	15	13	16	17	17	9	17	11	11	8	8	11	15	8	13	7	10	14	14	11	13	19	19	9	19	11	11	22	22	14	14	9	11	10	10	15	15	13	15	5	5	15	15
11	11	11	16	11	14	11	12	15	16	15	17	17	17	11	11	9	9	9	13	12	18	7	15	10	15	11	13	9	19	10	11	13	15	18	22	13	14	11	11	10	13	11	15	13	15	5	6	8	15
11	16	12	16	11	16	11	14	15	16	17	17	14	17	11	14	8	9	9	9	8	12	15	15	10	14	11	11	3	19	10	19	11	15	19	22	13	14	11	13	9	13	15	15	13	13	6	11	8	15
11	11	13	16	14	14	12	15	15	16	17	17	13	15	11	11	4	9	16	16	8	12	14	14	12	15	8	11	3	22	11	11	8	8	19	22	13	14	9	9	9	10	11	15	13	13	6	11	12	15
15	16	12	16	10	16	11	15	15	16	17	17	9	17	11	14	4	8	9	11	8	8	15	17	10	18	11	11	15	22	9	17	11	11	18	19	13	14	11	11	10	10	11	15	15	15	5	6	15	16
16	17	11	16	10	16	11	11	15	16	17	17	9	17	11	14	8	9	11	17	8	9	15	15	15	15	8	11	19	22	10	17	11	15	20	22	13	14	11	11	9	10	7	21	13	15	5	11	8	15
16	16	13	16	10	11	11	15	14	16	15	17	9	13	11	11	8	8	9	13	12	13	14	14	10	15	11	12	5	15	10	11	10	13	19	19	14	14	9	9	10	13	15	15	13	15	6	9	13	19
16	16	12	16	11	16	11	15	15	15	17	17	9	17	11	14	9	9	9	11	9	12	14	15	10	15	11	11	22	22	9	17	11	15	18	19	13	14	11	11	10	13	11	21	13	15	6	6	15	15
16	17	12	16	11	16	11	11	16	16	17	17	14	14	11	11	4	8	9	9	8	9	10	15	10	15	11	11	19	19	10	11	8	10	18	18	14	14	9	9	9	13	15	15	13	15	6	11	13	15
11	16	12	16	11	11	14	15	15	16	14	17	9	9	14	14	8	9	9	9	8	9	10	15	10	15	11	11	19	19	9	17	8	11	18	18	13	14	11	11	9	10	15	15	13	15	6	11	8	17
11	16	12	12	11	11	11	15	15	16	14	14	9	17	11	11	4	8	9	9	8	12	14	15	15	15	11	11	3	3	11	17	8	13	18	18	13	14	11	11	9	13	11	21	13	15	6	6	8	17
11	16	12	16	10	11	11	15	15	16	17	17	9	9	11	11	4	9	9	11	9	13	15	15	10	15	11	11	22	22	9	17	11	15	19	22	13	13	9	11	9	10	15	21	13	13	6	6	15	17
16	17	16	16	16	16	14	15	13	15	17	17	9	17	11	11	8	9	13	14	13	13	10	15	10	10	11	11	19	22	9	17	11	11	18	22	13	14	9	11	10	10	15	15	13	15	5	5	15	16
16	17	12	16	16	16	11	15	15	15	17	17	9	17	11	14	4	8	9	13	8	12	15	15	10	10	11	11	19	22	9	11	11	13	18	19	13	13	11	11	9	10	15	21	15	15	6	6	8	15
11	16	12	16	14	16	11	11	15	16	15	17	9	17	11	14	9	9	9	13	12	13	15	15	10	15	11	12	9	19	10	10	11	15	18	22	13	13	9	11	10	13	15	21	13	13	5	6	8	13
11	17	11	13	14	14	12	15	15	16	14	17	9	17	11	12	4	4	13	16	8	9	15	15	10	15	13	13	3	22	10	10	11	15	15	19	10	13	11	11	10	10	15	15	13	15	5	6	8	15
11	17	12	16	10	16	11	15	15	16	13	17	9	17	11	11	8	8	11	13	12	12	15	17	10	15	8	11	19	20	9	11	11	15	19	22	13	14	11	11	9	10	15	15	13	15	5	6	15	15
11	11	13	16	14	16	12	15	16	16	12	15	9	20	12	15	3	8	16	16	8	18	15	19	12	15	13	13	3	19	10	17	8	10	15	19	10	12	9	11	10	10	15	15	14	15	11	12	8	8
11	15	12	16	13	16	12	14	16	16	12	12	20	20	11	12	4	8	9	16	12	18	7	16	15	15	8	13	15	15	9	9	8	11	18	20	12	14	10	10	9	13	7	15	13	15	6	12	12	15
11	17	12	12	10	16	11	15	13	15	13	13	9	17	11	11	7	8	9	17	9	12	7	11	10	15	11	13	5	7	17	17	10	11	17	22	13	14	11	11	10	13	7	15	13	15	5	11	8	13
11	16	13	13	16	16	14	15	13	15	15	16	13	14	11	11	4	4	15	17	12	12	7	19	14	15	11	12	7	15	10	11	10	13	16	19	10	12	9	9	10	13	11	15	15	15	9	12	15	16
11	11	12	16	11	16	15	15	15	16	17	17	17	17	11	11	4	8	9	11	12	12	15	15	10	15	11	13	19	19	10	17	10	15	18	22	13	13	11	11	10	10	15	21	13	13	5	6	8	15
11	17	13	13	10	10	12	15	15	15	13	16	17	17	11	11	4	8	9	9	8	12	7	16	10	15	8	13	3	22	10	11	8	13	19	20	13	14	9	11	9	13	7	7	13	15	5	5	8	15
16	16	13	16	14	16	11	11	15	15	14	17	17	17	11	14	8	9	9	9	8	9	15	15	10	15	8	8	3	19	9	9	8	10	18	19	13	14	9	11	10	13	15	21	15	15	5	11	15	15
16	16	12	12	14	16	11	11	13	14	13	17	9	9	11	11	8	9	9	16	8	12	14	15	12	15	11	13	3	22	17	19	13	15	18	18	13	13	9	11	9	13	15	15	15	15	5	6	8	15
11	17	12	16	11	16	11	15	16	16	17	17	9	17	11	11	4	9	9	9	8	12	7	15	10	15	9	11	3	19	11	17	15	15	19	19	13	14	11	11	10	13	15	21	13	15	5	6	15	17
11	16	16	16	11	16	11	14	15	15	17	17	17	17	11	14	9	9	9	9	8	12	14	15	15	15	11	11	22	22	17	17	11	11	18	18	13	13	11	11	9	10	15	15	15	15	5	6	15	17
11	11	13	16	14	14	12	15	15	16	13	17	9	17	11	12	4	9	9	16	8	8	14	15	12	16	11	11	19	19	10	17	11	15	19	19	13	13	11	13	9	10	7	15	13	15	5	11	8	17
16	17	13	16	10	11	11	15	13	16	13	14	10	17	11	11	8	8	9	13	8	12	15	15	10	10	8	13	3	19	9	17	11	15	15	20	14	14	11	11	10	13	15	16	13	15	11	11	8	8
16	17	12	13	10	16	14	15	15	15	17	17	14	20	11	14	4	8	13	17	8	12	16	19	12	15	8	11	5	19	9	17	8	13	20	20	10	12	9	12	10	13	15	15	15	15	10	12	8	12
16	17	11	13	10	14	15	15	16	16	14	15	9	17	11	12	4	8	9	13	8	18	15	15	12	17	13	13	19	20	10	10	10	10	15	20	9	10	9	9	10	13	15	15	13	13	6	11	8	13
11	14	13	16	10	12	11	11	15	16	14	14	15	17	11	12	4	23	13	17	12	13	7	15	15	15	8	11	15	18	9	11	11	15	18	19	14	14	9	10	10	10	15	15	13	15	11	12	8	15
11	16	11	13	10	14	11	15	13	15	15	17	9	20	11	12	8	8	13	17	8	8	15	15	13	15	8	8	3	19	9	10	10	11	15	20	13	14	9	9	10	10	15	15	13	13	5	6	8	8
16	17	12	12	14	14	14	14	14	16	15	15	14	17	14	14	4	9	9	9	8	13	7	12	12	15	13	13	3	15	9	10	11	11	18	22	13	13	11	11	10	13	11	15	13	15	9	11	15	16
16	16	12	13	14	16	11	15	13	13	14	17	13	14	11	11	4	8	13	16	8	12	7	19	15	15	12	13	3	15	11	17	11	15	20	22	12	13	9	9	9	10	15	15	13	15	5	12	15	15
16	16	13	16	11	13	11	11	15	15	17	17	9	17	11	15	8	9	9	9	8	12	10	15	10	15	11	11	3	3	17	17	8	15	19	22	14	14	9	11	13	13	21	21	13	13	6	11	8	15
11	17	12	16	14	16	11	15	15	16	17	17	9	17	11	11	9	9	9	9	9	9	14	15	15	15	11	11	3	22	11	17	8	13	18	22	13	14	9	11	10	13	15	21	15	15	6	11	8	17
11	17	12	12	11	16	14	15	16	16	17	17	17	17	11	14	8	8	9	14	9	13	10	10	10	15	11	13	19	22	9	17	11	13	18	18	13	14	11	11	10	13	15	21	13	15	6	11	13	15
11	15	12	12	14	16	15	15	14	16	15	17	9	9	11	11	4	8	9	16	13	13	10	10	12	12	11	13	3	3	10	17	8	15	15	20	12	13	9	10	10	10	11	15	13	14	11	11	8	12
11	17	12	16	10	14	11	11	15	16	13	17	9	17	11	11	8	9	9	17	12	17	15	15	10	14	11	11	3	19	10	10	11	13	18	19	13	13	9	9	9	10	11	15	13	15	5	6	15	17
11	17	13	16	16	16	15	15	16	16	14	17	14	17	15	15	5	8	13	18	8	12	15	15	14	15	13	13	3	19	11	17	11	20	15	19	13	13	9	11	10	13	11	15	14	15	7	7	8	16
15	15	13	16	10	13	11	14	16	16	16	16	14	20	11	14	4	7	9	17	8	8	19	19	15	15	13	13	4	18	11	17	10	11	20	20	14	14	9	9	9	10	15	15	15	15	6	16	15	15
11	16	16	16	11	14	11	11	16	16	17	17	17	17	11	14	4	9	9	9	13	13	10	15	10	15	11	13	22	22	17	17	11	12	22	22	14	14	9	11	9	13	11	15	13	15	5	5	8	17
11	16	12	13	11	16	11	15	14	15	17	17	9	10	11	11	4	8	15	16	12	13	7	10	10	15	12	12	19	22	9	10	8	11	18	22	10	14	9	9	9	13	7	15	15	15	9	12	15	19
16	17	12	16	10	16	11	11	13	16	16	17	9	17	11	11	4	8	9	9	8	13	15	15	15	15	11	11	19	22	9	17	8	13	18	22	13	13	9	11	9	13	15	21	13	15	5	11	17	17
15	15	13	16	10	16	14	14	13	16	13	17	14	17	11	12	4	4	16	16	12	18	18	19	10	15	8	13	3	3	9	9	11	15	16	18	10	12	9	9	9	13	7	15	13	15	11	11	13	13
16	17	16	16	14	16	11	15	15	15	17	17	9	17	11	11	8	9	9	9	8	13	10	15	10	10	11	11	3	19	11	19	8	11	19	19	14	14	11	11	13	13	11	21	15	15	5	12	8	8
11	16	12	13	10	14	12	15	15	15	16	17	9	9	11	15	4	8	13	16	8	8	14	15	12	15	8	8	22	22	10	17	15	15	19	20	13	14	9	13	10	10	7	15	13	15	5	11	8	8
16	17	12	12	13	14	11	15	13	15	13	14	14	17	11	15	8	9	9	13	8	12	15	15	10	15	11	11	20	22	9	17	13	13	18	22	13	13	11	11	10	13	15	21	15	15	16	16	8	13
16	17	11	12	16	16	11	15	14	16	14	17	9	10	14	15	8	8	9	17	8	18	7	14	15	16	9	11	5	19	10	17	11	13	17	20	12	13	9	9	9	10	7	15	14	15	6	6	16	16
11	16	12	12	11	14	11	11	15	15	17	17	9	9	11	11	4	9	9	9	12	13	15	15	15	15	11	11	19	22	9	17	8	13	18	22	13	13	9	11	9	9	11	15	13	15	6	6	17	17
11	16	12	12	11	14	14	15	15	16	17	17	9	17	11	12	8	9	9	9	8	8	10	14	15	15	11	13	19	22	17	17	10	11	18	20	13	14	11	11	10	13	15	21	13	15	6	11	15	15
11	17	16	16	14	14	11	11	15	15	17	17	9	9	11	14	8	9	9	13	8	9	10	14	15	15	13	13	22	22	9	17	13	15	18	19	13	14	11	11	9	10	15	15	13	15	6	6	8	17
16	17	12	16	11	14	11	15	15	15	15	17	9	14	11	11	4	9	9	9	12	13	10	15	10	15	11	13	22	22	9	11	13	13	19	19	13	14	11	11	13	13	15	15	13	15	5	6	8	8
11	11	16	16	11	11	11	11	15	15	14	17	14	17	11	11	4	9	9	9	8	8	10	15	10	15	11	11	3	20	9	11	8	13	19	22	14	14	11	11	13	13	15	15	15	15	5	6	8	15
16	16	12	12	10	14	11	15	13	15	14	15	9	20	11	14	4	4	13	17	12	12	14	16	14	14	8	11	3	4	10	17	10	11	20	22	10	14	9	9	10	13	11	15	13	13	5	11	8	8
17	17	11	16	10	16	12	15	13	14	15	17	13	14	11	15	8	8	17	17	12	12	7	7	12	14	8	8	7	7	9	10	11	13	15	18	10	12	9	11	9	13	7	7	14	15	6	12	8	13
16	17	12	13	10	11	15	15	15	16	15	17	9	13	11	12	4	8	9	13	18	18	14	16	10	15	8	8	3	4	10	17	13	15	15	18	10	14	9	9	10	13	11	15	13	13	6	6	8	8
16	17	16	16	11	16	11	11	15	15	17	17	9	17	11	14	4	8	9	14	12	18	10	15	10	10	11	11	19	19	11	17	8	13	19	22	13	14	9	11	10	13	21	21	15	15	6	6	15	15
11	17	12	16	14	14	11	11	15	15	13	17	17	17	11	12	8	9	9	9	9	12	10	15	10	15	11	13	22	22	9	11	11	13	19	22	13	14	11	11	10	13	15	15	15	15	6	6	8	15
16	17	11	13	13	14	11	15	13	15	13	15	17	17	11	12	8	8	9	16	8	8	14	15	12	12	13	20	19	22	10	10	8	15	20	20	10	12	11	11	9	10	7	15	15	15	6	11	8	15
17	17	12	12	10	16	11	15	16	16	17	17	17	17	11	14	4	8	13	13	8	18	10	10	10	14	11	13	3	22	9	9	11	20	20	20	13	14	9	11	9	9	15	15	15	15	9	9	8	8
10	11	12	13	11	16	11	14	15	16	13	14	15	17	15	15	4	4	17	17	8	9	10	19	14	14	8	11	3	19	10	17	11	20	15	18	10	13	11	12	13	13	11	15	15	15	9	9	8	8
11	11	13	13	12	16	12	15	15	16	13	17	17	20	11	11	8	8	13	13	8	18	14	15	12	15	8	8	19	22	10	10	10	13	15	19	13	14	9	11	10	10	7	7	13	15	11	11	8	15
11	11	12	13	10	14	10	11	11	16	15	17	13	17	11	11	4	8	9	16	8	18	10	14	12	12	11	13	3	19	9	11	8	15	19	20	13	14	9	9	10	10	7	15	13	15	6	9	8	15
11	16	13	13	16	16	11	11	14	16	17	17	17	17	11	12	4	8	16	16	8	18	10	19	14	15	8	13	3	3	9	17	20	20	18	20	13	13	9	11	9	13	15	15	13	15	5	9	8	15
10	11	12	13	10	13	11	15	13	15	15	16	9	9	11	12	4	7	16	16	8	8	10	14	12	15	11	13	3	22	10	17	13	15	19	22	14	14	9	9	10	10	15	15	13	13	5	11	12	15
16	17	12	16	11	16	15	15	13	16	15	17	9	17	11	11	7	8	9	13	8	13	15	19	10	15	12	13	4	22	11	17	10	13	19	20	14	14	9	11	10	13	15	15	13	13	6	12	15	15
11	16	13	16	14	16	11	15	15	15	13	17	9	17	14	15	8	9	9	17	8	12	7	10	10	14	11	11	3	3	9	10	13	20	18	18	13	14	9	11	13	13	11	15	13	14	5	6	15	17
16	16	12	12	14	14	11	11	15	15	14	17	9	14	11	11	8	9	9	9	12	18	7	15	10	10	11	11	3	3	-9	-9	8	11	-9	-9	13	14	11	11	9	13	15	21	15	15	11	16	8	15
11	17	12	12	11	11	11	15	15	16	13	17	17	17	14	14	8	9	9	14	12	13	15	15	10	15	8	11	3	22	11	17	11	11	18	18	13	14	11	11	9	10	15	21	13	15	6	6	15	17
11	16	12	12	11	14	11	11	15	15	17	17	9	9	11	14	4	8	9	13	8	9	15	15	10	15	11	11	19	19	10	17	11	11	18	22	14	14	9	11	9	10	11	11	13	15	6	11	8	15
11	11	12	16	14	14	11	14	13	15	17	17	9	17	11	14	8	9	9	9	8	13	7	10	10	15	11	13	19	19	10	17	11	13	18	18	13	13	9	11	9	13	15	15	13	15	6	11	15	17
11	16	12	12	10	14	11	14	13	15	13	17	17	17	11	11	4	8	11	13	8	12	7	15	10	10	11	13	3	19	9	10	13	20	18	22	13	13	11	11	10	13	15	21	13	15	5	6	15	15
11	17	12	12	11	14	11	15	15	16	17	17	14	17	11	14	8	9	9	13	9	13	15	15	15	15	11	11	19	19	11	17	13	15	18	18	13	13	9	11	9	13	11	15	15	15	6	6	15	15
11	16	12	12	10	10	11	11	14	15	16	17	9	13	11	14	3	4	17	17	12	13	11	14	10	12	8	13	3	4	10	17	11	15	15	22	9	10	9	11	9	10	11	16	13	13	6	11	8	15
10	17	12	13	11	16	11	15	13	15	14	17	15	17	14	15	4	7	9	16	8	11	14	18	15	15	11	11	3	21	9	10	10	11	18	19	10	13	9	12	9	13	11	21	15	15	9	9	8	17
11	16	16	16	14	16	15	15	15	15	17	17	9	17	11	11	8	9	9	14	8	9	14	15	15	15	11	11	19	19	17	17	11	13	18	22	13	13	9	11	9	10	15	15	15	15	6	6	15	17
16	16	16	16	11	16	11	11	15	16	14	17	14	17	11	11	8	9	9	9	8	8	10	15	10	15	11	11	3	19	11	17	13	13	19	19	13	14	11	11	10	13	15	21	13	13	5	16	8	8
16	17	11	12	10	14	10	12	15	16	13	17	17	17	11	12	4	8	9	13	8	8	14	15	12	15	8	13	3	19	10	10	10	15	20	20	10	13	11	11	10	10	15	15	10	13	11	11	8	8
11	17	11	12	10	14	12	12	15	16	13	15	14	17	12	14	8	8	16	16	8	12	7	14	12	15	11	11	19	22	10	17	11	15	17	22	12	13	9	11	10	13	7	7	14	15	5	11	8	15
15	16	12	12	10	14	11	15	13	13	13	15	9	12	11	11	4	4	13	17	11	13	10	19	15	15	11	13	15	20	-9	-9	8	11	-9	-9	12	13	9	11	10	13	7	21	15	15	6	11	13	16
16	17	12	13	11	16	10	10	13	16	14	15	9	17	15	15	4	8	13	16	12	12	17	19	14	15	11	11	3	19	10	10	11	11	17	20	10	13	9	12	9	13	11	15	15	15	5	9	15	15
11	11	16	16	14	16	11	11	15	16	14	17	17	17	11	14	9	9	9	9	8	12	7	15	10	15	11	11	9	19	10	11	13	13	18	19	13	13	9	9	13	13	15	15	13	13	5	6	8	15
16	16	12	16	14	16	11	15	15	16	17	17	9	9	11	11	9	9	14	14	13	13	10	15	10	15	11	11	19	22	11	17	11	13	18	22	13	14	9	11	13	13	11	15	13	13	5	5	15	15
11	17	12	16	16	16	11	14	13	15	13	17	9	9	11	14	8	9	9	13	8	8	14	15	10	10	11	13	18	19	9	10	10	11	18	22	13	13	11	11	9	9	11	15	13	15	11	11	15	15
11	16	12	16	16	16	14	15	15	15	17	17	17	17	11	14	8	9	9	13	8	9	14	15	15	15	11	13	19	19	17	17	15	15	19	22	13	13	11	11	10	10	15	15	13	15	6	6	15	17
11	17	12	13	10	10	12	14	13	13	13	14	13	13	11	11	7	8	16	17	8	8	12	14	12	14	8	12	7	15	9	9	8	13	15	18	12	12	10	11	9	10	7	11	13	15	6	9	16	19
11	14	11	12	10	12	10	15	13	15	14	15	17	17	12	12	8	8	13	13	18	18	7	14	15	17	8	13	3	3	9	18	10	13	17	20	10	12	9	9	13	13	15	15	15	15	6	9	8	8
16	16	13	13	10	16	11	15	16	16	14	17	9	9	11	14	8	8	9	17	12	18	16	16	14	14	8	11	5	22	10	17	11	12	20	22	9	12	9	13	10	13	7	15	13	15	5	6	8	16
11	16	12	16	10	16	11	11	15	15	17	17	17	17	11	11	4	8	9	11	8	12	10	15	10	15	11	11	3	22	11	11	11	11	19	22	13	14	9	11	10	13	11	21	13	15	6	6	15	17
15	17	11	13	10	14	11	15	13	15	13	17	13	13	11	11	5	7	17	17	12	12	7	12	15	16	8	8	3	18	9	11	11	11	18	18	10	10	9	11	10	13	11	15	14	15	6	12	8	15
17	17	12	16	13	16	15	15	14	16	17	17	9	9	11	11	8	8	13	16	12	18	12	19	15	16	8	11	5	15	9	11	8	8	12	19	10	10	9	9	9	10	15	15	13	15	5	11	8	15
11	16	12	12	11	11	11	11	15	15	14	15	9	17	11	11	8	9	9	13	8	12	15	15	15	15	11	11	3	22	11	17	11	13	18	18	14	14	11	11	9	13	21	21	13	15	5	6	8	13
11	17	11	12	13	14	15	15	15	16	15	15	17	17	11	14	4	4	13	17	8	12	14	15	14	15	8	13	19	19	9	10	15	15	15	19	12	13	9	11	10	10	-9	-9	15	15	11	11	8	8
11	16	11	16	13	14	11	15	15	16	15	17	9	17	11	14	8	8	9	16	8	13	10	15	10	15	11	13	19	19	10	17	10	11	15	18	10	12	9	11	10	10	7	7	13	15	6	11	8	15
11	16	12	16	10	10	11	15	15	15	13	17	9	17	11	12	9	9	9	11	9	12	10	15	10	10	11	11	19	22	9	9	13	15	18	22	13	14	11	11	9	13	11	15	13	15	6	6	8	15
11	17	16	16	11	16	11	11	15	15	13	17	9	17	11	12	8	8	9	9	8	9	15	15	14	15	11	13	3	19	9	11	13	13	19	20	13	14	11	11	9	13	15	21	15	15	6	6	8	15
11	17	13	16	14	16	11	15	15	15	15	17	17	17	11	14	4	9	9	13	12	18	10	15	12	15	8	11	5	19	9	10	10	13	18	20	14	14	11	11	10	10	15	15	15	15	5	6	16	17
16	17	12	16	16	16	11	15	15	16	17	17	9	17	11	11	8	8	9	14	13	13	15	15	10	10	11	11	19	19	11	11	8	11	18	18	13	13	9	9	9	13	7	15	13	15	5	6	8	15
17	17	13	13	10	16	12	15	15	16	14	17	14	14	12	14	4	8	9	16	8	12	10	14	12	15	8	11	22	22	10	17	13	20	15	20	14	14	9	11	10	13	7	7	14	15	5	12	15	15
10	14	13	13	10	16	11	15	13	16	13	17	9	17	12	14	8	8	13	13	8	8	10	15	10	10	8	12	4	19	10	10	8	10	15	18	9	10	9	9	13	13	15	15	15	15	5	11	8	8
11	11	12	16	11	16	11	15	16	16	17	17	9	17	14	15	8	8	9	9	8	13	10	15	10	15	11	13	3	3	17	17	11	11	18	19	13	13	11	11	9	13	11	15	13	13	11	16	13	15
17	17	13	16	14	16	11	12	16	16	15	17	17	17	11	12	8	8	9	13	8	18	14	15	10	12	13	13	19	19	10	19	15	15	15	18	10	13	9	9	10	13	15	21	13	15	5	6	8	8
10	17	12	16	11	16	14	15	15	15	15	17	17	17	11	12	9	9	9	14	8	8	10	14	10	10	11	13	18	22	11	17	8	15	18	20	13	14	11	11	10	10	15	21	13	15	6	6	15	15
16	17	13	13	10	10	14	15	13	14	16	17	13	20	11	14	4	7	17	17	8	12	7	13	15	17	12	13	5	18	9	17	11	15	18	20	10	12	9	9	9	13	7	15	15	15	6	6	15	16
16	17	12	16	11	14	11	11	15	16	17	17	9	9	11	12	4	8	9	16	8	8	15	15	10	15	11	13	19	22	9	9	11	20	18	18	13	14	9	9	10	13	11	11	13	13	5	5	8	17
16	17	12	16	11	16	11	11	15	16	14	17	9	14	11	11	8	8	9	14	8	8	10	15	10	10	11	11	20	22	9	17	8	11	18	22	13	14	9	11	13	13	21	21	13	13	5	16	17	17
11	16	12	16	11	14	15	15	13	16	17	17	9	14	11	11	8	8	9	14	13	13	10	10	10	15	11	11	22	22	9	17	10	11	18	22	14	14	9	11	10	10	11	15	13	13	5	5	15	15
11	11	12	16	11	16	11	15	13	15	14	17	9	17	11	11	8	9	9	9	12	12	14	15	10	15	11	11	3	3	9	11	13	13	18	19	13	13	9	11	9	10	15	21	13	15	6	6	8	8
11	16	12	16	14	16	11	15	15	15	17	17	9	17	11	11	8	9	9	13	12	13	14	15	10	15	11	13	19	22	9	17	11	13	20	22	13	14	11	11	9	10	11	15	13	15	6	6	17	17
11	13	12	13	14	16	11	12	15	15	15	15	9	9	12	14	4	8	16	16	8	12	14	15	12	13	8	13	3	22	10	10	10	11	19	22	10	10	9	11	10	10	11	15	13	13	5	11	8	8
11	16	12	12	10	16	10	11	13	16	15	17	9	9	11	15	4	8	9	17	12	12	14	14	14	15	8	11	4	17	10	17	8	15	20	22	13	14	9	9	9	10	11	15	14	15	9	11	8	8
16	16	12	16	11	14	11	14	15	15	15	17	17	17	11	14	8	9	9	11	9	12	10	15	10	15	11	11	19	22	11	17	11	13	18	19	13	14	11	11	10	13	15	21	15	15	5	11	15	17
11	11	13	16	14	14	11	11	15	16	17	17	14	17	11	14	9	9	9	9	12	12	14	15	10	15	11	13	20	22	11	17	13	15	18	19	13	13	11	11	10	13	15	21	13	13	5	11	8	17
11	16	12	16	14	16	11	11	15	16	17	17	9	17	11	11	4	4	11	11	8	12	14	15	10	10	11	11	3	22	9	17	11	13	22	22	13	14	11	11	10	13	11	15	13	15	11	11	15	15
11	17	12	12	13	14	11	11	15	16	17	17	14	17	11	11	8	8	9	9	12	13	7	15	10	15	11	13	3	19	10	17	13	13	19	19	12	14	9	11	13	13	15	15	13	13	5	6	15	17
11	11	16	16	11	16	11	11	15	16	17	17	9	9	11	12	9	9	9	9	9	13	15	15	10	10	11	11	3	22	11	17	13	13	19	19	14	14	9	11	10	13	15	21	13	13	5	11	8	15
16	17	12	12	10	11	11	11	15	16	17	17	9	9	11	11	9	9	9	14	8	12	15	15	10	10	11	11	22	22	9	17	11	13	19	22	13	14	9	11	13	13	21	21	13	15	6	11	15	15
11	17	11	13	11	16	11	11	15	16	13	17	9	17	11	15	4	8	16	17	9	12	7	19	14	15	13	13	3	3	17	17	8	11	18	20	10	12	9	11	9	13	11	15	13	15	9	9	8	15
16	17	12	13	14	16	15	15	16	16	15	17	13	20	11	11	8	8	9	13	8	12	14	16	12	14	8	13	3	19	11	17	10	10	19	20	13	13	9	13	9	13	15	15	15	15	6	11	8	8
16	17	12	12	10	14	14	15	15	15	17	17	9	17	12	14	8	9	9	13	8	9	15	15	10	10	11	11	19	22	9	17	11	13	18	20	13	13	11	11	9	10	15	15	13	13	11	11	15	15
16	17	11	13	11	14	12	15	15	16	15	17	9	9	11	14	8	8	13	17	8	13	15	15	12	14	13	13	5	22	10	17	10	10	18	19	9	10	9	11	10	13	15	15	13	13	6	6	8	16
17	17	11	13	10	10	11	14	13	16	13	17	9	20	11	11	5	8	9	13	8	12	7	14	12	15	8	13	3	3	9	9	10	11	18	19	9	12	9	9	13	13	15	16	13	15	6	6	15	15
10	16	11	16	16	16	11	15	15	16	17	17	9	14	11	12	8	8	9	13	8	13	10	11	10	14	11	13	3	22	10	11	8	10	18	19	13	13	9	9	10	13	7	21	13	13	5	6	8	13
11	17	12	16	14	16	11	15	15	15	17	17	9	9	11	11	9	9	9	9	12	13	15	15	15	15	11	11	19	22	9	17	11	15	18	18	13	13	11	11	10	10	15	15	13	13	6	6	15	17
11	17	12	16	10	16	11	11	15	15	17	17	9	9	11	14	4	8	9	13	8	9	14	15	10	15	11	11	3	19	10	17	13	15	18	19	13	13	11	11	10	10	15	21	15	15	6	6	8	15
11	16	12	12	10	11	11	11	14	16	17	17	17	17	11	11	8	8	9	9	8	13	15	15	10	10	11	11	3	19	9	17	13	13	19	19	13	13	9	11	10	13	15	21	13	15	5	6	8	15
16	16	13	13	10	16	12	15	14	16	15	17	9	9	12	14	4	4	16	17	12	18	14	16	14	14	8	11	5	22	10	17	10	15	22	22	13	14	9	11	10	13	7	15	13	15	5	6	8	16
11	16	11	12	10	14	11	12	13	14	13	16	9	15	11	11	4	8	17	17	12	12	15	15	12	16	8	11	3	22	17	17	8	15	18	19	10	13	9	9	10	13	7	11	13	15	5	11	8	8
11	15	11	13	10	16	11	12	13	15	17	17	9	9	11	14	4	5	16	17	8	12	7	7	10	12	8	11	7	15	10	17	10	13	15	18	10	12	11	11	9	13	7	11	13	15	6	9	16	16
15	17	12	12	10	14	10	15	13	15	13	15	9	9	11	15	3	8	9	13	18	18	7	14	15	15	8	13	17	22	10	17	8	15	15	20	10	14	9	11	9	10	15	15	14	15	9	9	8	16
16	17	12	16	10	11	11	14	15	15	17	17	17	17	11	11	9	9	9	13	12	12	15	15	10	15	11	11	3	22	10	11	13	15	19	19	13	14	9	9	9	10	11	15	13	15	6	11	15	15
16	16	13	13	12	14	11	14	13	15	17	17	9	17	12	14	8	8	13	17	8	18	7	14	15	16	8	13	3	22	11	18	13	13	15	19	10	13	9	11	10	13	7	11	13	15	5	6	8	8
11	17	12	13	12	14	11	15	15	16	15	17	9	9	12	14	8	8	9	17	8	13	15	15	14	15	8	8	5	19	10	17	11	15	15	22	10	14	9	11	10	13	11	15	13	15	11	11	16	16
16	17	12	13	14	16	10	10	15	15	14	17	14	20	11	12	4	8	9	9	8	12	10	15	14	15	8	8	19	22	9	17	10	13	15	20	10	13	9	11	10	10	11	15	14	15	5	11	8	8
11	16	12	13	10	14	12	12	14	16	15	15	9	17	11	11	4	8	13	13	8	8	14	15	12	15	8	13	18	22	10	10	11	15	15	22	13	14	9	11	10	10	7	7	13	15	5	6	8	15
11	16	11	13	13	14	11	12	15	15	13	15	17	20	11	12	4	8	9	13	8	8	15	15	10	14	13	13	19	19	9	10	10	10	20	20	13	14	9	9	10	10	15	15	15	15	5	6	8	16
11	15	11	16	10	16	11	14	13	15	13	17	13	14	11	12	8	13	9	17	8	18	7	14	12	15	11	13	22	22	9	11	10	13	15	18	12	13	9	11	9	13	7	15	13	13	6	11	8	8
11	16	12	13	14	16	10	12	13	15	13	17	9	20	11	11	4	4	9	13	8	12	15	16	10	15	11	11	3	17	9	17	11	15	15	20	13	14	9	9	13	13	7	15	13	14	6	11	15	16
16	16	12	16	11	14	11	11	15	16	17	17	9	17	11	12	8	8	9	9	12	12	14	15	10	15	11	11	20	22	9	17	8	11	22	22	13	14	11	11	10	13	15	15	13	13	6	16	8	17
16	16	13	16	14	16	11	15	15	16	17	17	17	17	12	12	4	8	13	17	7	13	10	14	15	15	8	13	3	19	10	11	13	13	17	18	10	13	9	9	10	13	11	15	15	15	11	11	8	8
10	17	11	12	16	16	12	12	13	14	17	17	13	17	11	12	7	8	13	13	8	9	10	10	12	15	8	13	3	3	9	9	11	20	15	19	13	14	9	11	9	13	11	15	15	15	9	9	15	16
14	17	12	13	16	16	10	11	15	16	13	17	17	17	11	11	4	8	11	13	18	18	13	15	15	15	11	13	3	19	9	18	10	20	17	18	10	13	9	11	13	13	7	15	13	13	6	9	8	15
11	16	13	13	14	16	11	15	13	13	15	17	14	17	11	11	4	8	9	13	18	19	15	15	12	14	8	13	5	22	10	17	8	10	15	20	13	13	9	11	10	13	7	15	13	15	5	6	8	16
11	17	12	16	11	16	11	15	16	16	14	17	9	9	11	11	9	9	9	9	11	12	10	10	14	15	11	11	3	22	17	17	8	8	19	20	13	14	9	11	9	13	15	15	13	15	5	11	8	15
11	16	12	16	11	16	15	15	14	16	13	17	9	17	11	14	4	8	9	13	8	8	14	15	10	14	8	11	19	21	10	10	11	15	19	19	13	14	9	9	10	10	7	11	13	13	5	11	8	8
11	16	12	16	11	16	11	15	15	15	17	17	17	17	11	14	4	9	9	9	8	9	15	15	15	15	11	13	19	20	11	17	11	15	19	20	13	13	9	11	9	10	15	15	13	15	6	11	15	17
11	16	12	16	10	16	11	15	15	15	17	17	17	17	11	12	4	9	9	9	12	13	15	15	10	15	11	13	3	19	10	11	11	13	19	22	13	13	11	11	9	9	15	21	13	15	6	6	15	15
10	10	12	16	11	16	11	15	14	16	17	17	9	14	11	15	8	8	9	9	8	9	10	15	10	15	11	11	3	3	9	17	10	11	18	22	13	14	11	12	9	13	15	15	13	13	5	6	8	17
16	16	8	16	14	16	11	15	16	16	13	17	9	17	11	14	8	9	9	9	12	13	7	15	10	15	11	11	3	19	10	11	10	15	18	19	13	13	9	9	9	10	15	15	13	13	6	6	15	15
10	17	13	13	11	16	11	11	13	15	14	17	17	17	12	15	8	8	16	18	7	12	10	19	10	10	11	11	3	22	10	18	11	20	18	18	10	13	9	12	13	13	15	15	15	15	6	9	8	15
16	17	12	12	11	14	11	14	15	16	17	17	14	17	11	12	4	8	9	9	8	9	10	15	10	10	11	11	19	20	9	17	13	13	18	19	13	14	9	11	13	13	15	21	13	13	11	16	8	13
11	17	12	16	11	16	11	15	15	16	17	17	17	17	11	11	8	9	9	9	12	12	15	15	14	15	11	13	20	22	11	17	13	15	18	19	13	14	11	11	9	13	15	21	15	15	5	6	17	17
10	16	12	12	10	14	11	11	15	16	17	17	9	17	11	11	4	9	9	11	8	12	15	15	10	10	11	11	3	19	9	17	11	11	22	22	13	14	9	11	9	13	15	21	13	15	6	11	15	15
11	17	13	16	13	14	11	11	13	15	13	17	9	17	11	11	8	8	9	14	8	13	10	15	15	15	11	11	19	22	9	11	10	13	19	20	12	13	9	11	9	10	21	21	13	15	6	6	13	15
11	16	12	12	11	11	14	15	15	16	17	17	17	17	11	14	4	9	9	9	12	13	14	14	15	15	11	11	19	22	11	17	15	15	19	19	13	14	9	11	10	13	15	15	13	13	5	6	15	15
16	16	16	16	11	14	11	11	15	16	17	17	9	17	11	14	8	9	9	14	8	13	10	15	15	15	11	11	19	22	11	19	13	15	22	22	13	14	9	11	10	10	15	21	13	15	6	11	15	15
17	17	12	12	11	14	11	15	15	16	13	17	9	17	11	11	9	9	9	14	8	13	10	17	15	15	11	11	19	19	10	17	11	11	19	22	13	13	9	11	13	13	15	15	13	15	5	5	8	15
17	17	12	12	10	16	11	11	14	15	15	17	9	9	11	14	4	8	13	17	8	8	10	15	14	15	8	13	19	22	9	11	8	11	18	19	10	14	9	9	10	13	7	7	13	13	5	11	8	8
10	17	11	16	14	16	11	15	14	15	15	17	17	17	11	12	4	9	9	16	8	8	14	15	15	15	8	11	19	21	10	19	10	15	19	19	13	14	9	11	10	13	15	15	13	13	6	6	8	13
11	16	12	16	10	14	11	11	15	15	17	17	9	17	11	11	4	9	9	9	9	13	15	15	15	15	11	13	19	22	9	17	11	13	18	22	13	14	9	11	9	13	15	15	13	15	6	11	15	17
11	17	8	16	11	16	15	15	16	16	13	17	17	17	11	11	8	8	9	11	8	13	10	15	10	15	11	13	3	19	10	11	10	11	18	19	14	14	9	9	9	10	7	21	13	13	5	5	15	15
11	11	12	12	14	16	11	15	15	16	17	17	9	17	11	14	4	9	9	9	9	12	14	15	10	15	11	11	3	22	9	17	13	15	18	18	13	13	11	11	9	10	15	21	15	15	6	11	15	17
16	16	12	12	10	16	11	11	15	16	17	17	17	17	11	11	8	9	11	13	8	9	15	15	10	15	11	11	3	19	9	10	11	13	18	22	13	13	9	11	9	13	11	15	15	15	6	6	8	15
11	11	12	16	10	14	11	11	15	16	17	17	9	9	11	11	8	9	9	13	9	12	10	15	10	15	11	11	22	22	9	10	11	13	19	22	14	14	11	11	9	13	15	21	13	15	6	11	15	17
16	17	12	16	11	16	11	15	15	16	17	17	9	17	11	12	4	8	9	9	8	12	15	15	10	10	13	13	3	22	11	17	13	13	19	20	13	14	11	11	9	9	15	21	13	13	6	11	15	17
11	16	12	12	10	16	11	14	15	15	17	17	9	17	11	14	8	9	9	13	12	13	15	15	14	15	11	11	19	22	10	17	10	11	18	18	13	14	11	11	10	10	11	15	13	15	6	11	15	17
16	17	12	16	11	14	11	15	15	16	13	17	9	9	11	12	8	8	9	9	8	13	15	15	15	15	8	11	19	19	9	9	11	11	18	22	14	14	11	11	10	13	11	21	13	15	5	6	15	15
16	17	12	13	14	16	11	12	15	15	13	15	17	17	11	14	9	23	9	16	12	13	15	15	10	12	11	13	19	22	9	19	13	20	19	22	10	14	9	11	13	13	15	21	13	15	6	6	8	13
11	16	13	16	10	14	11	14	15	15	13	17	9	17	11	12	8	8	11	13	9	12	10	15	10	15	8	13	19	19	9	9	10	20	18	18	13	14	9	11	9	13	15	15	15	15	11	12	15	15
11	14	13	16	10	14	15	15	14	15	17	18	9	13	11	12	8	8	13	16	8	13	10	14	14	15	13	13	3	19	10	11	11	15	19	22	13	14	9	11	10	10	15	15	13	15	11	12	8	8
15	17	13	13	14	16	14	14	14	16	14	16	9	13	11	11	4	8	9	13	12	13	7	12	10	12	8	12	5	7	9	17	13	15	18	19	12	12	9	10	10	10	11	15	13	14	6	11	16	16
16	16	13	13	13	16	12	14	14	15	16	17	9	17	11	14	4	4	9	17	12	13	7	19	14	15	8	12	5	22	10	17	8	11	19	20	10	12	9	11	10	13	7	16	13	13	5	6	15	16
11	15	13	16	10	14	14	15	16	16	14	17	9	10	11	11	4	8	9	13	8	12	7	15	10	12	8	12	3	22	9	10	13	15	18	19	12	14	9	11	10	10	15	15	13	15	6	11	8	8
11	17	12	12	10	13	11	11	15	15	16	17	9	14	11	14	4	4	17	17	8	9	14	15	14	15	8	11	4	19	9	17	11	15	18	20	9	14	9	9	13	13	7	11	13	15	5	11	8	8
16	17	16	16	11	16	11	11	15	16	17	17	9	17	11	11	8	8	9	11	9	12	15	15	15	15	8	11	19	19	9	10	11	11	18	22	13	14	9	9	9	9	15	21	13	15	5	6	15	15
17	17	12	13	12	12	11	15	15	15	16	17	9	17	12	14	8	8	13	18	8	8	10	14	15	16	8	11	3	3	11	11	10	13	16	19	12	13	9	11	13	13	7	11	13	15	5	6	8	15
11	16	12	16	10	16	11	11	15	15	17	17	17	17	11	14	8	8	9	11	8	13	10	15	10	10	11	11	22	22	11	17	11	13	18	19	13	13	11	11	10	13	11	15	15	15	5	6	15	17
11	16	12	12	11	14	11	15	15	15	17	17	9	9	11	14	4	9	9	9	12	12	14	15	10	15	11	13	3	22	9	17	11	13	18	20	13	14	9	11	9	9	15	21	13	15	6	6	15	15
16	16	12	12	11	16	11	11	15	15	17	17	9	14	11	12	4	8	13	13	12	12	15	15	10	15	10	11	19	22	17	18	11	15	18	20	14	14	9	11	10	10	15	15	15	15	5	5	15	17
11	17	16	16	11	11	11	11	15	15	17	17	9	17	11	14	4	8	9	14	8	12	15	15	10	10	11	11	3	19	11	17	11	13	18	20	14	14	9	11	9	9	15	21	13	15	5	11	15	17
11	11	16	16	11	14	11	15	15	16	17	17	9	17	11	11	4	9	9	14	8	12	10	15	10	10	11	11	19	22	10	17	13	15	19	20	14	14	9	11	9	13	15	21	13	13	6	11	17	17
11	16	12	12	11	11	11	11	15	15	17	17	9	17	11	11	8	9	9	9	9	13	14	15	15	15	11	11	22	22	11	17	11	11	19	22	13	13	11	11	10	13	15	15	15	15	5	6	8	17
11	16	12	12	10	11	11	11	16	16	17	17	9	17	11	11	4	8	11	13	9	13	15	15	10	14	11	11	22	22	9	11	8	13	18	18	13	14	9	9	9	9	11	21	15	15	5	16	8	17
16	16	12	16	14	14	11	11	15	15	17	17	17	17	11	11	4	9	11	16	8	12	15	15	10	15	11	11	22	22	9	10	11	15	18	19	13	14	9	9	9	10	11	15	13	15	11	11	17	17
16	16	12	12	10	16	11	11	15	15	17	17	17	17	11	11	8	8	9	11	12	13	15	15	10	15	11	11	22	22	11	17	13	15	18	22	13	13	11	11	9	13	11	15	15	15	5	11	15	17
11	16	12	12	11	16	11	15	16	16	17	17	9	17	11	11	4	9	9	9	8	9	15	15	10	10	11	11	3	19	10	17	11	13	19	22	13	14	9	11	9	13	15	15	13	13	5	6	15	17
16	16	12	12	11	11	11	15	15	16	17	17	9	17	11	12	4	4	9	9	12	13	15	15	10	15	11	11	22	22	9	17	13	13	20	22	14	14	11	11	9	9	11	21	13	13	6	11	15	15
17	17	11	13	14	16	11	15	15	15	15	17	9	14	11	11	8	8	9	17	9	18	10	15	10	15	11	11	19	22	9	9	10	15	15	18	13	14	9	11	10	10	7	15	13	13	11	11	8	8
16	17	12	12	10	13	11	15	13	16	15	17	9	9	11	14	4	8	9	17	12	18	14	15	12	14	8	13	5	19	10	17	10	15	15	20	9	12	9	13	10	13	7	11	15	15	11	11	8	16
11	17	11	12	14	14	10	15	15	15	15	17	9	20	11	12	4	8	13	16	8	16	14	15	15	15	11	13	22	22	10	10	10	15	15	20	12	13	9	9	10	13	7	7	10	15	6	9	8	16
11	16	13	16	10	16	12	12	14	15	15	17	9	20	11	15	4	8	16	17	12	12	14	19	14	15	11	13	3	4	17	17	8	15	15	18	12	14	9	12	9	10	11	15	13	15	6	11	8	12
11	16	13	16	14	14	14	15	16	16	14	17	14	14	11	11	8	8	9	9	12	13	15	17	15	15	11	11	3	3	9	9	10	15	19	22	10	14	9	11	10	10	15	15	13	15	5	11	8	15
11	16	16	16	11	16	11	15	15	16	17	17	9	17	11	11	4	8	9	9	12	13	10	15	10	15	11	11	3	19	9	9	11	13	22	22	13	13	9	11	9	10	15	21	13	14	5	6	8	15
15	16	13	16	11	14	14	15	13	15	13	17	13	17	11	11	4	8	15	17	9	13	11	17	12	15	8	11	15	19	9	17	11	11	15	22	10	14	9	9	9	13	7	15	13	15	5	12	8	15
11	17	11	16	14	16	11	11	15	15	13	17	9	9	11	11	9	9	9	9	12	12	10	15	10	10	11	11	9	19	9	11	13	15	18	19	12	13	9	9	9	13	15	15	13	15	6	6	8	15
14	17	12	16	11	14	10	14	15	16	12	13	9	9	11	11	8	8	9	14	8	13	10	17	10	15	11	13	19	19	9	10	11	11	20	22	13	14	11	11	10	13	15	15	15	15	6	12	13	15
11	16	11	13	10	14	11	14	14	15	13	15	13	20	11	12	3	9	16	17	13	18	15	19	15	15	11	13	4	22	9	9	10	13	18	18	12	13	9	10	13	13	15	21	15	15	6	12	12	13
16	17	11	13	10	16	12	15	15	16	17	17	10	20	11	14	4	8	13	16	8	12	7	16	12	15	8	13	9	19	10	11	8	10	15	20	10	14	9	11	9	10	15	15	13	13	6	11	8	15
11	16	12	13	11	16	10	12	14	15	13	15	9	20	11	11	3	8	14	16	12	13	15	19	15	15	11	13	15	22	9	17	13	15	20	20	12	14	11	12	9	10	7	15	15	15	6	12	8	12
11	16	12	13	11	14	14	15	13	15	17	17	10	17	11	12	8	8	9	18	8	13	14	14	10	10	8	11	3	18	9	17	11	13	19	22	13	14	9	11	9	10	7	15	13	13	5	6	15	15
16	17	12	12	10	16	11	11	15	15	17	17	10	17	11	15	8	9	9	9	13	13	14	15	10	15	11	13	19	22	11	17	11	15	18	18	13	14	11	11	13	13	11	15	15	15	5	5	15	15
17	17	13	16	10	16	11	14	16	16	17	17	9	15	11	12	8	8	14	17	8	13	10	15	10	15	11	11	3	19	11	17	11	15	19	19	14	14	9	11	10	13	7	15	15	15	6	6	8	15
11	16	12	13	10	14	11	15	13	15	12	17	17	20	11	11	8	8	9	17	8	13	15	19	12	15	13	13	3	22	11	17	13	15	18	20	12	13	9	11	13	13	15	15	13	15	5	6	15	15
11	16	16	16	11	14	11	12	16	16	17	17	9	17	11	11	4	4	13	14	8	8	15	16	10	15	11	13	3	3	10	10	10	11	18	19	13	14	9	11	10	13	15	15	13	15	5	11	8	8
11	17	11	12	14	16	11	11	13	15	13	16	9	20	12	14	4	9	9	9	12	18	15	19	10	15	11	12	3	15	10	17	10	15	18	20	12	14	10	11	10	13	15	15	13	15	6	6	8	8
16	16	12	13	14	16	15	15	13	15	15	17	14	14	11	11	4	8	15	16	13	13	10	10	14	15	12	13	3	22	9	11	8	11	20	22	10	13	9	11	9	13	15	15	13	15	5	11	8	19
15	16	12	13	12	16	11	12	13	14	12	14	14	20	11	12	4	8	17	17	12	18	14	19	15	16	8	13	3	4	9	9	8	11	19	20	12	13	9	10	9	10	15	15	15	15	11	12	15	16
10	16	12	12	10	11	11	11	15	16	17	17	14	17	14	14	4	8	14	17	9	12	10	15	10	15	11	13	5	19	9	9	11	15	15	19	9	13	9	11	10	13	7	7	13	15	5	5	13	15
11	17	13	16	10	14	11	15	16	16	13	17	17	17	11	14	4	4	9	16	8	9	7	15	10	12	11	13	3	19	9	10	10	15	15	19	13	14	9	11	9	10	7	15	13	15	6	11	8	8
11	17	11	12	13	16	11	15	15	16	17	17	9	14	11	11	8	9	9	9	11	18	15	15	13	14	11	13	3	19	10	11	8	11	19	20	12	13	9	11	10	13	7	15	13	13	6	11	8	15
15	16	12	13	13	16	11	14	13	15	15	15	13	20	12	15	4	8	9	17	12	18	13	19	14	15	13	13	3	4	9	9	13	15	15	20	12	13	9	10	10	13	15	21	13	15	6	6	8	16
15	15	13	16	16	16	15	15	13	14	12	16	9	20	11	12	4	4	17	17	8	18	13	19	15	16	13	13	15	15	11	11	10	11	20	22	12	14	9	10	9	13	15	15	13	13	6	6	15	16
16	16	13	13	16	16	14	14	13	13	15	16	9	13	11	12	4	8	9	9	12	12	7	14	15	15	12	13	3	15	9	10	10	11	18	20	10	12	9	9	9	9	7	15	13	15	6	12	15	16
17	17	13	13	10	14	10	15	15	16	15	17	9	13	11	12	4	8	9	17	8	18	15	15	12	15	11	13	19	22	9	11	10	11	19	20	13	14	9	13	10	10	7	15	13	13	5	11	8	16
11	16	12	16	10	14	11	15	15	15	17	17	9	17	11	11	9	9	9	9	9	12	14	15	15	15	11	11	22	22	11	17	11	13	22	22	13	13	11	11	9	9	11	15	13	15	6	11	17	17
11	16	12	16	11	16	11	11	15	15	17	17	9	9	11	12	4	9	9	9	13	13	15	15	10	10	11	13	19	22	10	17	11	11	19	22	14	14	11	11	9	13	15	15	15	15	5	6	8	17
16	16	12	16	11	11	11	15	16	16	17	17	9	17	11	11	8	8	11	14	8	12	10	15	10	10	11	11	19	22	9	11	8	13	22	22	13	14	9	11	13	13	15	21	13	15	6	6	15	17
11	17	12	16	11	14	11	14	15	15	17	17	17	17	12	14	4	9	9	13	9	12	10	15	10	15	11	13	19	22	11	17	11	11	19	22	13	14	11	11	9	10	15	21	13	15	6	11	15	17
11	16	12	13	16	16	11	11	15	15	14	15	13	14	11	11	8	8	13	13	9	12	15	15	10	15	10	13	3	22	9	11	11	13	18	20	13	14	11	11	10	13	15	21	15	15	5	6	8	15
11	16	12	12	10	11	11	15	15	16	17	17	9	17	11	14	4	8	9	11	8	12	14	15	15	15	11	11	3	19	9	17	11	15	19	22	13	13	9	11	13	13	15	15	13	15	5	6	15	17
11	16	12	16	11	14	11	11	13	15	17	17	9	17	11	14	4	8	9	9	8	12	10	14	10	10	11	13	3	19	9	10	13	15	18	19	13	14	11	11	9	10	15	21	13	15	6	11	15	17
11	11	13	13	12	16	12	14	13	13	12	17	10	20	11	15	3	4	16	17	8	12	14	19	10	15	13	13	3	15	10	17	13	15	19	20	12	13	9	12	13	13	15	15	13	15	6	11	12	15
11	17	16	16	11	14	14	15	15	16	17	17	9	9	11	12	9	9	9	9	9	12	15	15	15	15	11	11	19	19	17	17	13	15	18	20	13	14	11	11	9	10	15	15	13	13	6	6	8	15
17	17	12	16	13	16	11	15	14	15	17	17	9	17	11	14	9	9	9	14	13	13	10	14	10	12	11	11	19	22	9	19	11	15	18	22	13	14	11	11	9	13	11	15	13	15	5	6	13	15
16	17	12	12	11	16	11	14	15	16	17	17	9	14	11	11	8	9	9	13	8	13	10	15	10	15	11	13	3	22	10	11	11	15	18	20	13	14	11	11	10	13	11	15	15	15	5	6	15	15
16	17	12	13	10	14	11	11	15	15	17	17	9	17	11	14	4	9	17	17	8	9	14	15	10	15	8	11	5	21	11	17	11	15	15	22	10	10	9	9	10	10	11	15	13	15	5	6	13	13
15	16	11	13	10	16	11	14	14	15	15	17	9	20	11	14	4	8	14	16	8	18	15	19	15	15	11	13	15	19	9	19	8	11	20	20	12	14	9	12	9	13	7	15	13	15	6	11	12	15
14	15	13	16	10	14	12	15	13	16	12	17	9	20	11	11	3	4	9	16	8	12	15	19	10	15	8	13	4	15	9	11	8	13	15	18	12	13	9	10	9	10	11	15	13	15	6	9	12	17
17	17	12	12	10	13	14	14	13	16	13	16	13	20	14	15	4	4	17	17	8	18	7	7	15	15	13	13	4	15	9	17	10	11	15	20	12	12	10	10	10	10	7	15	13	15	11	12	16	16
11	17	12	13	10	16	11	14	13	13	14	17	10	17	12	14	8	8	13	18	8	18	7	14	10	15	13	13	3	3	9	18	10	13	19	20	10	14	9	9	10	13	11	15	13	15	5	6	12	13
16	17	13	13	10	10	14	14	14	14	15	16	15	20	11	11	4	4	9	9	13	18	7	15	15	15	8	13	15	15	11	17	11	15	18	20	12	12	9	9	9	9	15	15	13	13	11	11	15	16
11	11	12	12	14	16	11	14	15	15	17	17	9	17	11	14	9	9	9	13	9	12	15	15	10	15	11	11	3	19	10	17	13	15	19	19	13	14	9	11	9	9	15	15	13	15	6	11	8	15
11	16	12	16	11	14	11	11	13	15	17	17	9	17	11	11	4	9	9	13	8	9	15	15	10	15	11	11	3	3	17	17	13	13	19	22	13	14	11	11	13	13	11	15	13	13	5	5	15	15
11	17	16	16	16	16	14	14	15	16	17	17	9	17	12	14	9	9	9	9	9	9	10	15	15	15	11	11	19	19	10	17	11	11	18	20	13	13	11	11	9	9	15	21	13	13	6	6	8	15
11	16	16	16	11	13	11	14	15	15	17	17	17	17	11	11	8	9	9	11	12	12	15	15	15	15	11	11	19	22	11	17	11	11	18	19	13	13	9	11	9	10	15	21	15	15	6	6	8	15
16	17	12	12	10	16	11	11	13	15	13	13	9	14	11	11	4	4	16	17	8	12	10	11	12	15	11	11	7	8	11	17	8	10	18	19	10	14	10	11	10	10	15	15	13	13	9	11	8	13
16	17	12	13	16	16	10	10	16	16	16	17	14	14	12	12	4	4	13	17	8	8	10	14	10	14	13	20	3	19	9	17	10	13	19	19	14	14	9	11	9	10	7	15	10	15	11	11	8	13
16	16	12	12	11	14	11	11	13	15	14	17	9	17	11	15	4	4	9	13	9	13	15	15	10	10	11	11	3	22	9	17	8	13	19	22	13	14	9	11	9	13	15	15	13	15	5	5	13	15
11	16	12	12	10	14	11	11	15	15	17	17	9	9	11	11	8	9	9	13	9	13	10	15	10	15	11	11	3	20	11	11	13	13	19	22	13	13	9	11	13	13	15	15	13	15	5	11	8	15
11	16	12	16	14	14	11	15	15	16	17	17	17	17	11	11	4	4	9	13	12	13	7	15	15	15	11	11	3	22	17	17	13	13	18	19	14	14	9	11	9	13	11	15	15	15	5	6	15	17
15	16	12	13	16	16	11	11	15	16	17	17	13	17	11	12	4	8	9	14	8	9	10	15	12	15	11	13	5	6	10	11	10	10	18	20	14	14	9	11	13	13	11	15	13	15	5	11	8	15
11	11	11	13	10	16	12	14	14	16	12	17	9	20	12	15	3	8	9	17	12	18	15	19	12	15	12	13	4	19	10	17	8	11	18	20	12	13	9	12	9	13	15	15	13	15	11	12	16	16
15	16	13	13	10	16	11	12	13	15	12	14	9	20	11	15	3	7	16	17	12	12	15	19	10	15	11	13	4	8	9	9	8	13	17	18	12	14	9	10	9	13	15	15	15	15	6	9	12	13
15	17	12	13	16	16	14	15	14	14	12	13	20	20	15	15	3	3	16	17	8	12	12	19	15	17	12	13	3	4	9	17	8	11	19	20	12	12	9	12	9	10	15	15	13	15	9	12	15	16
16	16	12	12	11	16	11	15	16	16	14	17	9	17	11	12	4	4	9	13	8	8	10	15	10	10	11	11	3	3	9	17	11	13	18	22	12	14	9	11	9	13	15	15	13	13	5	6	15	17
11	17	13	16	11	14	10	15	15	16	17	17	9	17	11	14	4	4	14	16	8	13	15	15	10	12	8	11	3	22	10	17	10	15	19	19	13	14	11	13	10	10	7	15	13	13	5	11	8	13
11	11	16	16	14	14	11	14	15	16	14	17	9	9	11	11	9	9	9	9	9	9	10	15	10	15	11	11	19	20	11	17	8	13	19	19	13	13	11	11	13	13	15	15	15	15	5	6	15	17
15	17	13	13	14	16	12	12	13	16	15	17	10	20	11	11	3	8	9	17	8	12	15	19	15	15	8	13	3	4	10	17	8	11	15	18	12	14	9	12	10	13	7	15	13	15	6	11	8	16
11	15	16	16	16	16	12	12	14	15	17	17	13	17	11	14	8	9	14	17	12	18	15	15	12	14	8	11	3	6	10	11	10	15	18	22	13	14	9	11	13	13	11	15	13	15	5	5	8	15
11	17	12	16	11	16	11	15	16	16	14	17	9	17	11	11	4	9	9	13	13	18	10	15	10	14	8	13	17	20	10	19	11	11	20	22	13	13	9	11	13	13	7	15	15	15	5	5	8	13
11	16	13	16	14	16	12	15	15	16	17	17	9	9	11	11	4	9	9	16	9	13	15	19	15	15	11	12	3	19	9	17	10	15	20	22	12	13	9	10	9	10	15	15	13	15	6	6	15	15
11	17	12	16	11	14	11	11	13	15	13	17	9	14	11	14	8	9	9	13	8	13	14	17	10	10	8	11	18	19	17	19	11	11	19	19	13	14	11	11	10	13	15	15	13	15	6	6	15	15
15	16	12	13	10	11	12	14	14	16	12	15	10	20	11	14	4	8	15	17	12	13	10	19	15	15	11	13	15	20	9	17	8	13	18	20	12	14	9	12	9	9	15	15	15	15	6	6	15	16
11	15	12	16	11	16	11	14	15	15	13	17	9	14	14	15	8	9	9	17	8	12	13	14	10	15	11	11	9	18	9	19	11	13	18	22	10	14	9	11	13	13	15	15	13	13	6	11	15	15
11	16	16	16	11	16	11	11	15	15	17	17	9	9	11	14	9	9	9	13	8	12	15	15	10	15	11	11	19	22	10	17	11	13	20	22	13	13	9	11	10	13	11	11	13	15	6	11	13	17
11	16	12	16	10	11	15	15	15	16	17	17	9	17	11	11	8	9	9	9	8	12	15	15	15	15	11	11	3	19	17	17	13	15	18	19	13	14	9	11	9	13	15	15	13	13	6	6	8	17
11	11	13	13	10	12	10	10	13	13	13	17	9	14	11	12	4	8	17	17	8	8	15	15	12	14	8	11	19	22	9	17	10	13	15	18	13	14	9	9	10	10	7	7	13	15	5	5	15	16
16	17	12	16	10	14	11	15	15	16	17	17	9	9	11	11	9	9	9	13	9	12	14	15	15	15	11	11	-9	-9	-9	-9	-9	-9	-9	-9	13	13	11	11	9	10	15	15	13	13	6	11	15	15
11	16	12	12	11	14	14	15	16	16	17	17	9	9	11	11	4	9	9	13	8	8	10	10	10	15	11	11	3	20	9	17	13	15	18	19	13	14	11	11	13	13	11	15	13	15	6	6	8	8
10	17	13	16	16	16	11	15	16	16	16	17	9	20	11	12	4	9	9	9	8	18	15	17	10	16	12	13	15	19	11	19	10	11	22	22	13	14	10	11	10	13	15	15	13	15	5	5	8	15
17	17	13	16	10	11	10	11	15	16	14	17	9	14	11	11	4	8	9	17	9	18	10	10	15	15	11	13	19	22	10	11	13	15	15	17	9	13	9	11	10	13	7	15	13	15	5	5	13	17
16	16	11	16	14	16	10	11	15	16	13	17	9	20	11	12	8	8	9	11	8	13	15	15	15	16	11	13	19	19	9	9	10	11	19	22	13	14	11	11	10	13	15	21	13	15	5	11	15	15
11	11	13	16	14	14	12	12	16	16	13	17	9	10	11	15	4	4	13	16	8	12	14	16	10	15	8	8	19	22	9	17	10	15	15	19	13	13	9	11	9	10	15	15	13	13	9	11	8	8
11	11	13	16	11	14	12	15	15	16	17	17	10	17	11	14	4	9	9	16	8	12	15	15	10	15	8	11	19	19	10	17	10	15	19	19	13	13	11	11	10	13	15	15	13	13	6	11	8	17
16	17	12	12	11	16	11	15	13	15	17	17	9	9	11	11	4	8	9	9	8	8	14	15	15	15	11	11	3	19	9	17	13	13	18	18	13	14	11	11	9	13	15	15	13	13	5	6	8	15
10	16	12	12	11	11	11	11	16	16	15	17	9	14	11	11	4	8	11	13	9	9	12	15	14	15	11	11	3	22	11	11	8	13	18	22	14	14	9	11	9	13	11	15	13	15	5	11	8	17
16	16	12	13	11	14	11	11	15	16	15	17	9	17	11	14	4	8	14	17	8	13	10	15	12	15	8	11	4	22	9	17	11	11	19	19	10	14	9	11	10	10	7	7	13	13	5	11	8	15
11	17	11	16	10	14	11	11	15	16	17	17	9	17	11	15	4	8	13	13	9	9	15	15	10	10	11	13	3	19	11	11	11	13	18	19	13	13	11	11	9	9	11	15	13	15	6	16	8	8
[truncated: 12 more columns]
